# Supplementary material for: A Comparative Analysis of Muscle Nutritional Composition, Texture, Microstructure, and Metabolomics: Hybrid Sturgeon (Acipenser baerii Brandt ♀ × Acipenser schrenckii Brandt ♂) Versus Its Parent Varieties
Source: Foods. 2026 May 10;15(10):1665. doi: 10.3390/foods15101665 (PMC13206672; doi:10.3390/foods15101665)
Supplement: Supplementary file 1 [file foods-15-01665-s001.zip]

Archive with 4 entries (2 files):
- foods-4274432-supplementary/
- foods-4274432-supplementary/Supplementary Files/
- foods-4274432-supplementary/Supplementary Files/Supplementary material-Figure.pdf
- foods-4274432-supplementary/Supplementary Files/Supplementary material-Table.xlsx
