# Supplementary material for: A Comparative Analysis of Muscle Nutritional Composition, Texture, Microstructure, and Metabolomics: Hybrid Sturgeon (Acipenser baerii Brandt ♀ × Acipenser schrenckii Brandt ♂) Versus Its Parent Varieties
Source: Foods. 2026 May 10;15(10):1665. doi: 10.3390/foods15101665 (PMC13206672; doi:10.3390/foods15101665)
Supplement: Supplementary file 1 [file foods-15-01665-s001.zip › foods-4274432-supplementary/Supplementary Files/Supplementary material-Table.xlsx]

## Sheet: Supplementary list 
Table	Title
Table S1	Proximate composition of experimental diets
Table S2	Identification of differential metabolites in the flesh of AS vs. SS by LC-MS (positive mode)
Table S3	Identification of differential metabolites in the flesh of AS vs. HS by LC-MS (positive mode)
Table S4	Identification of differential metabolites in the flesh of SS vs. HS by LC-MS (positive mode)
Table S5	Identification of differential metabolites in the flesh of AS vs. SS by LC-MS (negative mode)
Table S6	Identification of differential metabolites in the flesh of AS vs. HS by LC-MS (negative mode)
Table S7	Identification of differential metabolites in the flesh of SS vs. HS by LC-MS (negative mode)

## Sheet: Table S1
Table S1. Proximate composition of experimental diets.
Proximate composition (%)	Diet 1	Diet 2
Crude protein	48.19	43.43
Crude fat	15.9	13.6
Ash (% DM)	7.2	7.4
Moisture	9.2	8
Amino acid (%)
Asp	4.4	4.15
Thr	1.74	1.63
Ser	2.37	2.32
Glu	7.32	7.17
Gly	2.37	2.21
Ala	2.7	2.73
Val	2.01	2.05
Ile	1.51	1.33
Leu	3.92	3.91
Tyr	1.63	1.62
Phe	2.28	2.23
His	1.32	1.23
Lys	2.49	2.68
Arg	2.66	2.09
Pro	2.16	1.92
Total amino acid	40.89	39.28
Fatty acid (percentage of crude fat, %)
C14:0	1.98	1.31
C15:0	0.22	0.14
C16:0	12.33	11.7
C16:1N7	1.66	1.06
C18:0	3.35	3.18
C18:1N9C	14.52	15.81
C18:2N6C	26.31	32.48
C20:1	0.46	0.38
C18:3N3	3.35	3.73
C20:2	0.52	/
C22:0	0.14	0.14
C20:4N6	0.25	0.15
C22:2N6	0.12	/
C20:5N3 (EPA)	2.08	1.08
C22:6N3 (DHA)	2.77	1.59
Note: The symbol "/" indicates "not detected".

## Sheet: Table S2
Table S2. Identification of differential metabolites in the flesh of AS vs. SS by LC-MS (positive mode)
ID	m/z	rt(s)	diff	Name	adduct	score	HMDB	KEGG	SuperClass	Class	SubClass	AS-1	AS-2	AS-3	AS-4	AS-5	AS-6	AS-7	AS-8	SS-1	SS-2	SS-3	SS-4	SS-5	SS-6	SS-7	SS-8	Average(AS)	Average(SS)	Fold change	p-value	VIP	Types
M237T434	237.05718	433.543500	diff	(-)-camphanic acid	[M+K]+	0.968889426673562			Organoheterocyclic compounds	Lactones	Delta valerolactones	1.43774e+08	1.37117e+08	2.03321e+08	9.96317e+07	8.50665e+07	1.2187e+08	1.83878e+08	1.70861e+08	1.3729e+08	1.11108e+08	1.16913e+08	7.25387e+07	7.61126e+07	4.53117e+07	9.46801e+07	1.3558e+08	1.4319e+08	9.86918e+07	1.45088	0.0306832	1.7613	up
M275T361	275.14128	360.643000	diff	(+)-chlorpheniramine	[M+H]+	0.907010045760347	HMDB0001944	C06946	Organoheterocyclic compounds	Pyridines and derivatives	Pheniramines	5.61948e+07	3.89491e+06	2.5519e+07	390026	5.81841e+07	1.84877e+07	5.60132e+07	6.28992e+07	170902	8.93732e+06	1.09979e+07	1.25101e+07	1.65623e+07	1.24508e+07	698479	908763	3.51979e+07	7.90457e+06	4.45285	0.0120634	1.52555	up
M167T253	167.09247	252.685500	diff	(1s)-(+)-camphorquinone	[M+H]+	0.863216515242992			Lipids and lipid-like molecules	Prenol lipids	Monoterpenoids	3.98957e+07	8.34849e+07	7.60634e+07	2.74771e+07	1.37726e+07	4.91018e+07	1.35684e+07	8.73674e+06	7.94005e+06	4.98992e+06	2.3573e+06	2.27633e+06	5.50009e+06	5.69129e+06	5.37085e+06	1.27585e+07	3.90126e+07	5.86054e+06	6.65682	0.00593761	1.63522	up
M819T312	818.60300	311.975500	diff	1-(1z-octadecenyl)-2-(4z,7z,10z,13z,16z,19z-docosahexaenoyl)-sn-glycero-3-phosphocholine	[M+H]+	0.919675034	HMDB0011262		Lipids and lipid-like molecules	Glycerophospholipids	Glycerophosphocholines	6.58624e+07	8.66215e+07	8.35184e+07	1.23186e+08	9.65586e+07	4.8766e+07	1.06524e+08	4.81375e+07	2.10002e+07	8.49961e+07	6.13067e+07	3.41876e+07	5.97751e+07	1.50143e+07	1.41021e+07	1.34577e+07	8.23968e+07	3.798e+07	2.16948	0.00548598	1.9589	up
M795T331	794.60302	330.875000	diff	1-(1z-octadecenyl)-2-(5z,8z,11z,14z-eicosatetraenoyl)-sn-glycero-3-phosphocholine	[M+H]+	0.916415834	HMDB0011253		Lipids and lipid-like molecules	Glycerophospholipids	Glycerophosphocholines	3.94013e+07	7.10028e+07	2.208e+07	5.68046e+07	8.48981e+07	4.17595e+07	6.24628e+07	1.94958e+07	1.52059e+07	9.78104e+06	4.04819e+07	1.04062e+07	3.15488e+07	2.80484e+06	1.51062e+07	2.96105e+07	4.97381e+07	1.93682e+07	2.56803	0.00597325	1.55934	up
M769T330	768.58815	330.420000	diff	1-hexadecyl-2-(5z,8z,11z,14z-eicosatetraenoyl)-sn-glycero-3-phosphocholine	[M+H]+	0.933887685			Lipids and lipid-like molecules	Glycerophospholipids	Glycerophosphocholines	3.60085e+07	7.56612e+07	2.82081e+07	7.36188e+07	6.91253e+07	5.60359e+07	7.15958e+07	3.87206e+07	1.55438e+07	4.98711e+07	3.88888e+07	2.10642e+07	2.8319e+07	1.72331e+07	1.31039e+07	2.68408e+07	5.61218e+07	2.63581e+07	2.12921	0.00256701	1.64729	up
M793T312	792.58744	312.499500	diff	1-o-hexadecyl-2-o-(4z,7z,10z,13z,16z,19z-docosahexaenoyl)-sn-glyceryl-3-phosphorylcholine	[M+H]+	0.931649186	HMDB0013409		Lipids and lipid-like molecules	Glycerophospholipids	Glycerophosphocholines	2.57699e+08	3.94143e+08	2.49028e+08	3.80467e+08	2.55938e+08	2.47633e+08	2.26299e+08	2.39757e+08	8.48465e+07	2.04669e+08	1.73433e+08	1.52635e+08	1.14855e+08	1.28505e+08	5.81037e+07	1.02327e+08	2.81371e+08	1.27422e+08	2.20818	0.000107354	3.97769	up
M767T312	766.57289	312.447000	diff	1-o-hexadecyl-2-o-(5z,8z,11z,14z,17z-eicosapentaenoyl)-sn-glyceryl-3-phosphorylcholine	[M+H]+	0.902979116			Lipids and lipid-like molecules	Glycerophospholipids	Glycerophosphocholines	1.04045e+08	1.97188e+08	1.07105e+08	1.34769e+08	1.22575e+08	1.32768e+08	1.31032e+08	1.06572e+08	5.72294e+07	8.79794e+07	7.67431e+07	5.7748e+07	7.15762e+07	1.36308e+08	4.05268e+07	5.30002e+07	1.29507e+08	7.26388e+07	1.78288	0.00194321	2.37804	up
M733T318	732.55259	317.793500	diff	1-oleoyl-2-myristoyl-sn-glycero-3-phosphocholine	[M+H]+	0.808632944	HMDB0008097		Lipids and lipid-like molecules	Glycerophospholipids	Glycerophosphocholines	7.81782e+07	5.57695e+07	8.51483e+07	9.16721e+07	1.00945e+08	5.06703e+07	6.60733e+07	9.3704e+07	4.84136e+07	4.19356e+07	9.27323e+07	7.02664e+07	6.51508e+07	2.93076e+07	4.54339e+07	6.38078e+07	7.77702e+07	5.7131e+07	1.36126	0.0495228	1.29872	up
M146T529_4	146.11736	528.803000	diff	Acetylcholine	[M]+	0.941543137131955	HMDB0000895	C01996	Organic nitrogen compounds	Organonitrogen compounds	Quaternary ammonium salts	6.21412e+09	9.00815e+09	6.68101e+09	7.37766e+09	4.05662e+09	7.98567e+09	8.54656e+09	6.2989e+09	1.3053e+09	7.59576e+09	1.11575e+09	2.57912e+09	2.01244e+09	9.3838e+09	1.20197e+09	2.1727e+09	7.02109e+09	3.42085e+09	2.05244	0.0128481	18.2938	up
M133T542	133.10516	542.372000	diff	Asparagine	[M+H]+	0.760841244	HMDB0000168	C16438	Organic acids and derivatives	Carboxylic acids and derivatives	Amino acids, peptides, and analogues	7.47827e+07	1.00789e+08	1.17148e+08	1.36508e+07	3.93252e+06	8.81713e+07	1.11592e+08	7.87265e+07	2.3211e+06	5.0958e+06	1.07449e+07	4.89011e+06	335608	7.69611e+06	1.17083e+07	8.82487e+06	7.35991e+07	6.45211e+06	11.407	0.000573334	2.52908	up
M168T385	168.06859	385.080500	diff	Carbazole	[M+H]+	0.993059666055282		C08060	Organoheterocyclic compounds	Indoles and derivatives	Carbazoles	5.76717e+07	1.16102e+08	7.08673e+08	2.03259e+08	7.69556e+07	4.85001e+08	2.96615e+08	2.75472e+08	8.08206e+06	4.05339e+07	3.96081e+06	4.14371e+06	4.2342e+06	9.69755e+07	3.81323e+06	4.94357e+06	2.77469e+08	2.08359e+07	13.3169	0.00625127	4.52622	up
M246T284	246.15149	283.774000	diff	Cycloheximide	[M+H-2H2O]+	0.757304137019796		C06685	Organoheterocyclic compounds	Pyridines and derivatives	Hydropyridines	3.98941e+07	1.80906e+06	1.99405e+07	274199	5.25958e+07	1.35156e+07	6.90074e+07	4.49246e+07	811573	3.19867e+06	1.33586e+07	1.04242e+07	2.20243e+07	1.04623e+07	1.44805e+06	1.0936e+06	3.02452e+07	7.85265e+06	3.85158	0.0298717	1.30324	up
M87T527	87.04457	527.294000	diff	Diacetyl	[M+H]+	0.988191810174307	HMDB0003407	C00741	Organic oxygen compounds	Organooxygen compounds	Carbonyl compounds	3.94019e+07	6.26724e+07	4.525e+07	7.27017e+07	2.46238e+07	5.00597e+07	5.57544e+07	4.26981e+07	9.52615e+06	4.76995e+07	8.05286e+06	1.78166e+07	1.41304e+07	6.44047e+07	7.82499e+06	1.31584e+07	4.91452e+07	2.28267e+07	2.15297	0.0122635	1.57629	up
M179T434_3	179.00439	433.509000	diff	Dimethyl sulfoxide	[2M+Na]+	0.950542171680847	HMDB0002151	C11143				2.5563e+09	1.72364e+09	3.54339e+09	1.76186e+09	1.35574e+09	2.01578e+09	2.71384e+09	2.93204e+09	2.2011e+09	1.38211e+09	1.87442e+09	9.77077e+08	1.25989e+09	5.39064e+08	1.53105e+09	2.20475e+09	2.32532e+09	1.49618e+09	1.55417	0.0255601	7.93549	up
M148T561_4	148.06022	561.057500	diff	DL-Glutamic acid	[M+H]+	0.9966660250645	HMDB0060475	C00025	Organic acids and derivatives	Carboxylic acids and derivatives	Amino acids, peptides, and analogues	1.78656e+09	1.57135e+09	1.80728e+09	1.77247e+09	1.89079e+09	2.00025e+09	2.65819e+09	2.02221e+09	5.86984e+08	4.55873e+08	1.60719e+09	1.43897e+09	1.67381e+09	1.84174e+09	1.40112e+09	1.48978e+09	1.93864e+09	1.31193e+09	1.47769	0.0107823	7.33809	up
M372T271	372.29184	270.984000	diff	Docosahexaenoyl ethanolamide	[M+H]+	0.972455881391775	HMDB0013658		Organic nitrogen compounds	Organonitrogen compounds	Amines	5.58524e+07	5.34755e+06	2.70275e+07	531774	5.46181e+07	1.59274e+07	6.15363e+07	6.39456e+07	1.04501e+06	1.15581e+07	2.39147e+07	2.18163e+07	2.55817e+07	1.3919e+07	2.10431e+06	1.72119e+06	3.55983e+07	1.27075e+07	2.80136	0.0381276	1.33739	up
M129T510_2	129.06586	509.925000	diff	Dulcitol	[M+H-3H2O]+	0.71099923832508	HMDB0000107	C01697	Organic oxygen compounds	Organooxygen compounds	Carbohydrates and carbohydrate conjugates	2.91818e+08	6.03257e+07	2.75058e+08	1.95542e+08	2.58577e+08	2.95779e+08	2.06554e+08	3.5261e+08	1.38146e+08	2.14894e+07	6.59209e+07	5.17836e+07	2.37465e+08	4.53229e+07	2.21442e+08	6.79481e+07	2.42033e+08	1.0619e+08	2.27925	0.00703008	3.3942	up
M213T570	213.09776	569.876000	diff	Gly-His	[M+H]+	0.955178574895652			Organic acids and derivatives	Carboxylic acids and derivatives	Amino acids, peptides, and analogues	3.39593e+07	3.91075e+07	4.06146e+07	7.09574e+06	3.8507e+07	2.88631e+07	5.54515e+07	2.74545e+07	8.88064e+06	2.32439e+06	3.04241e+07	1.08326e+07	2.81162e+07	2.93565e+07	2.10112e+07	2.40613e+07	3.38817e+07	1.93759e+07	1.74865	0.0341833	1.08215	up
M364T612	364.06400	612.043000	diff	Guanosine 5'-monophosphate	[M+H]+	0.996509120145475	HMDB0001397	C00144	Nucleosides, nucleotides, and analogues	Purine nucleotides	Purine ribonucleotides	4.09278e+07	9.66501e+06	3.56889e+07	4.51373e+06	3.54321e+07	3.60031e+07	3.23649e+07	3.87981e+07	2.9365e+06	1.88134e+06	1.34517e+06	3.86149e+06	1.53089e+07	2.82948e+06	7.44317e+06	2.53763e+07	2.91742e+07	7.6228e+06	3.82723	0.00221474	1.43847	up
M110T490_2	110.02729	490.023000	diff	Hypotaurine	[M+H]+	0.986314674	HMDB0000965	C00519	Organic acids and derivatives	Sulfinic acids and derivatives	Sulfinic acids	9.9396e+07	2.49229e+08	1.78512e+08	3.1806e+08	2.07832e+08	2.13114e+08	2.32821e+08	2.39119e+08	5.87105e+07	5.83873e+07	4.91817e+07	2.53076e+07	1.23933e+08	2.89851e+08	2.37507e+07	1.57901e+07	2.1726e+08	8.0614e+07	2.69507	0.00355772	3.57824	up
M188T416	188.07013	416.157000	diff	Indolelactic acid	[M+H-H2O]+	0.978936507308267	HMDB0000671	C02043	Organoheterocyclic compounds	Indoles and derivatives	Indolyl carboxylic acids and derivatives	3.22637e+08	2.77579e+08	4.06866e+08	1.11498e+08	3.62253e+08	2.42598e+08	4.42608e+08	2.2485e+08	8.61315e+07	7.40073e+07	2.73938e+08	1.34314e+08	3.27275e+08	2.24463e+08	2.08658e+08	2.12686e+08	2.98861e+08	1.92684e+08	1.55104	0.0493467	2.85078	up
M349T593_2	349.05337	593.033000	diff	Inosine 5'-monophosphate	[M+H]+	0.999642973007659	HMDB0000175	C00130	Nucleosides, nucleotides, and analogues	Purine nucleotides	Purine ribonucleotides	1.70514e+09	3.53604e+08	2.13645e+09	3.07826e+07	1.94264e+09	1.70359e+09	1.32608e+09	1.89311e+09	3.24111e+07	1.77388e+07	1.44908e+07	9.24623e+06	3.15513e+08	2.09225e+07	1.68018e+08	7.32678e+08	1.38643e+09	1.63877e+08	8.46014	0.000849759	11.0166	up
M173T418	173.12808	417.854500	diff	L-Norleucine	(M+CH3CN+H)+	0.8878	HMDB0001645	C01933	Organic acids and derivatives	Carboxylic acids and derivatives	"Amino acids, peptides, and analogues"	6.37128e+07	5.57441e+07	6.32319e+07	4.53498e+07	6.37805e+07	5.38942e+07	8.10789e+07	4.1363e+07	2.03048e+07	3.44674e+07	5.28729e+07	4.81154e+07	5.49164e+07	4.9982e+07	3.87601e+07	4.75182e+07	5.85194e+07	4.33672e+07	1.34939	0.0244314	1.0622	up
M211T272	211.11844	271.857500	diff	N.epsilon.-acetyl-l-lysine	[M+Na]+	0.952593980301842	HMDB0000206	C02727	Organic acids and derivatives	Carboxylic acids and derivatives	Amino acids, peptides, and analogues	4.68365e+07	3.81581e+07	1.22022e+08	1.81632e+06	5.52316e+07	1.34275e+08	1.60339e+07	4.30544e+07	5.42036e+06	849773	1.7108e+06	1.84711e+06	4.72603e+07	1.74796e+06	3.117e+06	1.78731e+07	5.71785e+07	9.9783e+06	5.73028	0.017983	1.84894	up
M218T160	218.09195	160.487000	diff	Pymetrozin	[M+H]+	0.941467526		C18590	Organoheterocyclic compounds	Triazines	1,2,4-triazines	6.59172e+07	8.25799e+07	8.53722e+07	7.74515e+07	1.98491e+08	5.95045e+07	9.75694e+07	7.03224e+07	1.83099e+07	3.82296e+07	6.14e+07	4.72555e+07	4.7051e+07	5.91851e+07	4.9446e+07	5.53753e+07	9.2151e+07	4.70316e+07	1.95935	0.01615	1.85333	up
M168T119	168.06521	118.505500	diff	Pyridoxal	[M+H]+	0.990115411497022	HMDB0001545	C00250	Organoheterocyclic compounds	Pyridines and derivatives	Pyridine carboxaldehydes	7.13019e+07	4.91616e+07	2.86438e+07	3.42397e+07	2.63683e+07	1.98466e+07	1.02126e+08	3.90188e+07	2.07574e+07	4.81161e+06	4.2769e+07	2.66547e+07	2.98543e+07	1.06535e+07	1.08027e+07	3.26071e+07	4.63384e+07	2.23638e+07	2.07203	0.0434849	1.26328	up
M265T473	265.11099	473.155000	diff	Thiamine	[M]+	0.995690631	HMDB0000235	C00378	Organoheterocyclic compounds	Diazines	Pyrimidines and pyrimidine derivatives	3.51175e+08	2.12364e+08	4.07719e+08	9.96951e+07	1.36012e+08	2.43502e+08	2.63582e+08	1.30474e+08	7.54545e+06	27351.9	255352	1.01803e+07	4.17238e+07	28726.1	208117	5.3804e+07	2.30565e+08	1.42216e+07	16.2123	7.88359e-05	4.60859	up
M122T473	122.07134	473.213000	diff	Thiamine monophosphate	[M+H-C6H10SO4NP]+	0.998806150309149	HMDB0002666	C01081	Organoheterocyclic compounds	Diazines	Pyrimidines and pyrimidine derivatives	1.32889e+08	7.66677e+07	1.55759e+08	4.02361e+07	5.22914e+07	8.81641e+07	9.84569e+07	4.81695e+07	3.99877e+06	2.50032e+06	3.87042e+06	4.62449e+06	1.65859e+07	1.48395e+06	5.02134e+06	2.14025e+07	8.65792e+07	7.43595e+06	11.6433	0.000106261	2.77464	up
M759T318	758.56814	318.283000	diff	1-hexadecanoyl-2-octadecadienoyl-sn-glycero-3-phosphocholine	[M+H]+	0.960285315396305			Lipids and lipid-like molecules	Glycerophospholipids	Glycerophosphocholines	9.01255e+08	1.06189e+09	8.41931e+08	1.29375e+09	1.0012e+09	8.74405e+08	1.21592e+09	1.34904e+09	1.31979e+09	1.37718e+09	1.13584e+09	1.68845e+09	1.11857e+09	1.37414e+09	1.80806e+09	1.48098e+09	1.06742e+09	1.41288e+09	0.755497	0.00745065	4.82425	down
M179T643	179.12824	642.604000	diff	(2s)-nicotine 1-oxide	[M+H]+	0.757020386379596			Organoheterocyclic compounds	Pyridines and derivatives	Pyrrolidinylpyridines	5.93439e+07	4.98161e+07	1.32792e+08	1.00891e+08	7.10947e+07	1.42769e+08	9.6447e+07	6.5885e+07	1.23415e+08	9.04573e+07	1.5649e+08	1.16474e+08	1.21922e+08	1.51232e+08	1.30392e+08	1.7231e+08	8.98798e+07	1.32837e+08	0.676619	0.0136579	1.86777	down
M116T370	116.10703	370.404000	diff	3-dehydrocarnitine	[M+H-CO2]+	0.976712521086948	HMDB0012154	C02636	Organic acids and derivatives	Keto acids and derivatives	Short-chain keto acids and derivatives	1.84262e+07	2.42915e+07	3.22347e+07	2.05232e+07	2.72984e+07	3.07688e+07	3.00625e+07	1.25331e+07	2.33163e+08	1.035e+08	2.23842e+08	1.15341e+08	1.75149e+08	5.50279e+07	1.85974e+08	1.16428e+08	2.45173e+07	1.51053e+08	0.162309	6.03727e-05	3.6694	down
M139T268	139.05002	267.556500	diff	4-imidazoleacrylic acid	[M+H]+	0.995831654864942	HMDB0000301	C00785	Organoheterocyclic compounds	Azoles	Imidazoles	3.52382e+07	9.21528e+07	6.59549e+07	2.44529e+07	3.70287e+07	5.0562e+07	2.33172e+07	4.23022e+07	4.98976e+07	4.11669e+07	1.19654e+08	1.15225e+08	6.573e+07	6.65258e+07	1.34491e+08	6.08411e+07	4.63761e+07	8.16914e+07	0.567699	0.0340599	1.59246	down
M144T52_1	144.04768	51.999850	diff	5-(2-hydroxyethyl)-4-methylthiazole	[M+H]+	0.992686349819511	HMDB0032985	C04294	Organoheterocyclic compounds	Azoles	Thiazoles	1.53378e+06	1.15704e+06	823837	108796	639504	1.13724e+06	311093	771243	4.24633e+08	3.1908e+07	2.14926e+08	2.15315e+08	7.89719e+08	4.64827e+07	2.52324e+08	1.07271e+08	810316	2.60322e+08	0.00311274	0.0105009	4.75849	down
M100T136	100.07609	136.201000	diff	5-aminovaleric acid	[M-H2O+H]+	0.948385753046147	HMDB0003355	C00431	Organic acids and derivatives	Carboxylic acids and derivatives	Amino acids, peptides, and analogues	2.03448e+07	3.38237e+07	1.88732e+07	1.11159e+07	1.52911e+07	5.25984e+07	1.14801e+07	2.19802e+07	1.63566e+08	1.76154e+07	4.18526e+07	2.28875e+07	8.85205e+07	4.07532e+07	2.17489e+08	4.89981e+07	2.31884e+07	8.02104e+07	0.289095	0.0470863	2.13344	down
M143T449	143.04826	448.502500	diff	6-methyl-2-thiouracil	[M+H]+	0.974255112		C19265	Organoheterocyclic compounds	Diazines	Pyrimidines and pyrimidine derivatives	1.36853e+08	4.90665e+08	2.33792e+08	3.08176e+08	2.26426e+08	2.40397e+08	3.24567e+08	1.6754e+08	4.1722e+08	7.07666e+08	4.96002e+08	6.09483e+08	3.6233e+08	6.63881e+08	3.21364e+08	3.95604e+08	2.66052e+08	4.96694e+08	0.535646	0.00317472	4.60839	down
M237T492	237.12028	492.451000	diff	Carbamazepine	[M+H]+	0.995621021932534	HMDB0014704	C06868	Organoheterocyclic compounds	Benzazepines	Dibenzazepines	1.25304e+07	1.39093e+07	1.47805e+07	6.23263e+06	4.93972e+06	1.44896e+07	9.43763e+06	8.45298e+06	4.03983e+07	5.66752e+07	2.17795e+07	1.68314e+07	1.68694e+07	3.23585e+07	1.17393e+07	2.58871e+07	1.05966e+07	2.78173e+07	0.380935	0.00684966	1.24598	down
M130T101	130.08617	100.957000	diff	DL-arginine	[M+H-CH3ON]+	0.931775810915853	HMDB0000517/HMDB0003416	C00792	Organic acids and derivatives	Carboxylic acids and derivatives	Amino acids, peptides, and analogues	5.00682e+07	3.73283e+08	9.39375e+07	3.24792e+07	1.43403e+08	3.18833e+08	3.97662e+07	4.47414e+07	1.19912e+09	8.13725e+07	2.11196e+08	3.91854e+08	4.47614e+08	6.26619e+07	1.00528e+09	4.87716e+08	1.37064e+08	4.85852e+08	0.28211	0.0403134	5.4643	down
M152T415	152.05635	414.890000	diff	Ganciclovir	[M+H-C4H8O3]+	0.998738478276136	HMDB0015139	C07019	Organoheterocyclic compounds	Imidazopyrimidines	Purines and purine derivatives	8.36572e+07	1.66978e+08	7.46091e+07	2.41036e+08	7.09054e+07	6.892e+07	1.30214e+08	5.80026e+07	2.03019e+08	2.72471e+08	2.61944e+08	1.98531e+08	2.00908e+08	2.69372e+08	2.11483e+08	1.20271e+08	1.1179e+08	2.1725e+08	0.514571	0.00261251	3.17011	down
M126T449_5	126.02189	448.657000	diff	Guanidinoethyl sulfonate	[M+H-CH2N2]+	0.999762910949241	HMDB0003584	C01959	Organic acids and derivatives	Organic sulfonic acids and derivatives	Organosulfonic acids and derivatives	1.21461e+09	4.06217e+09	2.14018e+09	2.60477e+09	2.02614e+09	2.13235e+09	2.78004e+09	1.41345e+09	3.4991e+09	5.8708e+09	4.37397e+09	5.15975e+09	3.2637e+09	5.74785e+09	2.73202e+09	3.50092e+09	2.29671e+09	4.26851e+09	0.538059	0.0022322	13.4825	down
M284T415	284.09791	414.677500	diff	His-Lys	[M+H]+	0.999454460479248	HMDB0000133	C00387				7.30867e+07	1.51406e+08	6.44912e+07	2.23931e+08	6.27316e+07	6.64565e+07	1.1211e+08	5.32718e+07	1.97187e+08	2.69866e+08	2.38694e+08	1.87974e+08	1.79035e+08	2.36022e+08	1.84119e+08	1.13705e+08	1.00936e+08	2.00825e+08	0.502604	0.00237093	3.12069	down
M137T304_3	137.04554	304.394000	diff	Hypoxanthine	[M+H]+	0.999950510566595	HMDB0000157	C00262	Organoheterocyclic compounds	Imidazopyrimidines	Purines and purine derivatives	1.06412e+10	8.98556e+09	9.03961e+09	1.21703e+10	9.96342e+09	1.27193e+10	8.57281e+09	6.24689e+09	1.36489e+10	1.75182e+10	1.52465e+10	2.09655e+10	1.72433e+10	1.81437e+10	1.13783e+10	8.25904e+09	9.79239e+09	1.53004e+10	0.640007	0.00429745	22.548	down
M188T53_1	188.07376	53.070050	diff	Indoleacrylic acid	[M+H]+	0.985555969535338	HMDB0000734		Organoheterocyclic compounds	Indoles and derivatives	Indoles	960038	1.19177e+06	732203	2.01857e+06	1.05511e+06	2.1331e+06	1.80101e+06	1.53076e+06	8.04616e+08	4.79886e+07	7.30758e+08	1.57222e+08	1.70887e+09	8.19869e+07	6.75553e+08	2.95255e+08	1.42782e+06	5.62781e+08	0.00253708	0.0123981	6.93714	down
M176T542	176.10269	541.986000	diff	L-citrulline	[M+H]+	0.971110674670416	HMDB0000904	C00327	Organic acids and derivatives	Carboxylic acids and derivatives	Amino acids, peptides, and analogues	1.46784e+07	7.81575e+07	2.51672e+07	3.19043e+07	9.8568e+06	2.10178e+07	1.43422e+07	8.41412e+06	2.44782e+07	8.20381e+07	1.1036e+08	2.75155e+08	1.28035e+08	2.73662e+07	4.7832e+07	9.03951e+07	2.54423e+07	9.82075e+07	0.259067	0.02788	2.15765	down
M144T377	144.13809	376.708000	diff	L-homoarginine	[M+H-CH3ON]+	0.867561211649225	HMDB0000670	C01924	Organic acids and derivatives	Carboxylic acids and derivatives	Amino acids, peptides, and analogues	3.50296e+06	4.62427e+06	4.12197e+06	5.00915e+06	2.73119e+06	3.19597e+06	2.88329e+06	3.68549e+06	1.76599e+07	1.4384e+07	2.01746e+07	2.05797e+07	1.53899e+07	1.13853e+07	1.24431e+07	9.27315e+06	3.71929e+06	1.51612e+07	0.245316	2.00481e-06	1.11488	down
M190T513	190.14332	513.120500	diff	L-homocitrulline	[M+H]+	0.973916557309657	HMDB0000679	C02427	Organic acids and derivatives	Carboxylic acids and derivatives	Amino acids, peptides, and analogues	1.69706e+07	2.86539e+07	3.91012e+07	2.4219e+07	1.40412e+07	2.7158e+07	3.04988e+07	2.09422e+07	4.81358e+07	5.98779e+07	2.68656e+07	3.1958e+07	4.51193e+07	1.08738e+08	7.75709e+07	3.53511e+07	2.51981e+07	5.4202e+07	0.464892	0.0123426	1.48999	down
M433T43	433.28374	42.752500	diff	Latanoprost	[M+H]+	0.91864995331442			Lipids and lipid-like molecules	Fatty Acyls	Eicosanoids	5.01739e+07	4.80684e+07	7.21901e+06	303687	2.76804e+07	1.95761e+07	6.56472e+07	1.08558e+07	9.5892e+06	1.35153e+08	2.45342e+08	3.18916e+08	1.799e+08	5.99524e+07	1.28991e+08	7.11455e+07	2.86906e+07	1.43624e+08	0.199762	0.00776707	2.91242	down
M496T354_2	496.33893	354.125000	diff	Lpc 16:0	[M+H]+	0.864004109049457			Lipids and lipid-like molecules	Glycerophospholipids	Glycerophosphocholines	1.32048e+09	8.98385e+08	9.60931e+08	3.15588e+08	7.16785e+08	8.75239e+08	8.22443e+08	6.38297e+08	1.68469e+09	3.6935e+09	8.51189e+08	1.13109e+09	2.30695e+09	5.71739e+08	2.04722e+09	1.547e+09	8.18519e+08	1.72917e+09	0.473359	0.0250057	8.54932	down
M520T353	520.33906	352.573500	diff	Lpc 18:2	[M+H]+	0.968175219			Lipids and lipid-like molecules	Glycerophospholipids	Glycerophosphocholines	2.75037e+09	1.03481e+09	1.89324e+09	6.48903e+08	1.43237e+09	2.97285e+09	1.7678e+09	1.36543e+09	1.62402e+09	2.72538e+09	1.99924e+09	1.9328e+09	3.07644e+09	3.56948e+09	3.4731e+09	3.58692e+09	1.73322e+09	2.74842e+09	0.630624	0.0238479	8.72042	down
M105T486_7	105.04239	485.538000	diff	Malonic acid	[M+H]+	0.94968607089591	HMDB0000691	C00383	Organic acids and derivatives	Carboxylic acids and derivatives	Dicarboxylic acids and derivatives	1.04064e+09	1.07278e+09	1.06884e+09	1.05966e+09	1.02648e+09	1.1349e+09	1.15696e+09	9.86728e+08	1.25053e+09	1.5004e+09	1.17048e+09	1.21384e+09	1.17029e+09	1.1804e+09	1.0941e+09	1.00548e+09	1.06837e+09	1.19819e+09	0.891656	0.0316807	3.40299	down
M219T621	219.00490	621.164500	diff	Methyl 4-hydroxybenzoate	(M-2H+3Na)+	0.8032						6.23474e+07	6.96899e+07	9.80761e+07	7.43818e+07	9.31376e+07	1.2058e+08	5.95368e+07	8.62747e+07	1.28849e+08	9.64372e+07	9.58383e+07	1.10311e+08	1.21146e+08	1.68746e+08	7.30474e+07	9.80182e+07	8.30031e+07	1.11549e+08	0.744095	0.0388724	1.35131	down
M189T644	189.15937	644.230000	diff	N,n,n-trimethyllysine	[M+H]+	0.992913140567019	HMDB0001325	C03793	Organic acids and derivatives	Carboxylic acids and derivatives	Amino acids, peptides, and analogues	9.48761e+06	6.72301e+06	2.61265e+07	4.31402e+07	1.72935e+07	2.62546e+07	2.06803e+07	1.26891e+07	2.03116e+08	1.2227e+07	1.328e+08	2.64484e+08	1.58243e+08	7.6493e+07	1.13939e+08	3.52671e+08	2.02993e+07	1.64247e+08	0.12359	0.0021411	3.60149	down
M262T571	262.12776	571.261500	diff	Neolinustatin	[M+H-C6H10O5]+	0.728329282107664		C08336	Organic oxygen compounds	Organooxygen compounds	Carbohydrates and carbohydrate conjugates	3.18767e+07	1.90503e+07	3.76819e+07	4.80671e+07	2.52265e+07	1.0133e+07	4.27881e+07	2.01808e+07	1.17823e+08	2.54503e+07	4.94311e+07	1.02375e+08	6.09693e+07	3.61285e+07	2.90386e+07	4.21661e+07	2.93756e+07	5.79227e+07	0.507151	0.0452142	1.39917	down
M757T314	756.55255	313.522500	diff	PC(16:0/16:0)	(M+Na)+	0.9354	HMDB0000564/HMDB0007878/HMDB0007879/HMDB0007880/HMDB0007882/HMDB0007884/HMDB0007886/HMDB0007887/HMDB0007897/HMDB0007898/HMDB0007911/HMDB0007912/HMDB0007913/HMDB0007914/HMDB0007936/HMDB0007937/HMDB0007938/HMDB0007939/HMDB0007940/HMDB0007958/HMDB0007959/HMDB0007960/HMDB0007961/HMDB0007964/HMDB0007966/HMDB0007967/HMDB0007981/HMDB0007982/HMDB0007983/HMDB0007984/HMDB0007985/HMDB0008002/HMDB0008003/HMD…	C00157	Lipids and lipid-like molecules	Glycerophospholipids	Glycerophosphocholines	2.09787e+08	1.69388e+08	2.28298e+08	2.45126e+08	1.94918e+08	1.72299e+08	1.86769e+08	2.27772e+08	2.54546e+08	1.62622e+08	2.06419e+08	2.91178e+08	2.79688e+08	2.13051e+08	2.95665e+08	3.95568e+08	2.04294e+08	2.62342e+08	0.778733	0.0499922	2.03152	down
M437T28	437.11531	27.565200	diff	Podofilox	[M+Na]+	0.758570922176264	HMDB0015310	C08411	Lignans, neolignans and related compounds	Lignan lactones	Podophyllotoxins	2.12566e+06	1.03789e+06	3.38961e+06	9.84739e+06	6.50914e+06	2.41445e+06	3.64261e+06	2.00642e+06	2.57631e+07	1.12166e+07	1.6565e+07	1.43951e+07	3.16608e+07	3.14689e+07	6.05649e+07	2.12131e+07	3.87164e+06	2.6606e+07	0.145518	0.00123118	1.4561	down
M170T53	170.06324	53.049700	diff	Pyridoxine	[M+H]+	0.954345945537532	HMDB0000239	C00314	Organoheterocyclic compounds	Pyridines and derivatives	Pyridoxines	3.75225e+06	4.70799e+06	4.20181e+06	1.75013e+07	4.20357e+06	8.90497e+06	4.03635e+06	4.94387e+06	1.22183e+08	6.15673e+06	1.07008e+08	2.05159e+07	2.58702e+08	1.07407e+07	9.6055e+07	4.11102e+07	6.53151e+06	8.28089e+07	0.0788746	0.0231036	2.4852	down
M184T527	184.13282	526.512000	diff	Simazine hydroxy	[M+H]+	0.99935809309474			Organoheterocyclic compounds	Triazines	Aminotriazines	2.80707e+07	1.1163e+07	2.78581e+07	1.62461e+07	1.25385e+07	1.32581e+07	1.83444e+07	1.51629e+07	4.94215e+07	3.41849e+07	5.63708e+07	3.16092e+07	3.10279e+07	2.42361e+06	5.03841e+07	5.94674e+07	1.78302e+07	3.93612e+07	0.45299	0.00823266	1.39127	down
M251T448	251.03578	447.993000	diff	Taurine	[2M+H]+	0.999352743402053	HMDB0000251	C00245	Organic acids and derivatives	Organic sulfonic acids and derivatives	Organosulfonic acids and derivatives	3.52758e+07	2.22276e+08	7.24557e+07	1.07666e+08	6.9935e+07	7.75874e+07	1.10721e+08	4.82501e+07	1.94167e+08	4.20476e+08	2.4721e+08	3.28412e+08	1.55977e+08	3.85147e+08	1.25849e+08	1.69486e+08	9.30209e+07	2.53341e+08	0.367177	0.00289435	3.85607	down
M781T311	780.55263	310.985000	diff	Thioetheramide-PC	(M-H+2Na)+	0.864						3.30305e+08	3.97714e+08	3.98039e+08	3.13057e+08	3.19451e+08	2.90587e+08	3.04609e+08	4.24554e+08	6.97843e+08	2.00949e+08	4.47673e+08	5.96155e+08	5.68257e+08	4.65258e+08	7.46763e+08	6.58055e+08	3.47289e+08	5.47619e+08	0.634181	0.00769448	4.24456	down

## Sheet: Table S3 
Table S3. Identification of differential metabolites in the flesh of AS vs. HS by LC-MS (positive mode)
ID	m/z	rt(s)	diff	Name	adduct	score	HMDB	KEGG	SuperClass	Class	SubClass	AS-1	AS-2	AS-3	AS-4	AS-5	AS-6	AS-7	AS-8	HS-1	HS-2	HS-3	HS-4	HS-5	HS-6	HS-7	HS-8	Average(AS)	Average(HS)	Fold change	p-value	VIP	Types
M167T253	167.09247	252.685500	diff	(1s)-(+)-camphorquinone	[M+H]+	0.863216515242992			Lipids and lipid-like molecules	Prenol lipids	Monoterpenoids	3.98957e+07	8.34849e+07	7.60634e+07	2.74771e+07	1.37726e+07	4.91018e+07	1.35684e+07	8.73674e+06	2.98436e+06	5.55138e+06	5.53649e+06	5.48515e+06	1.74069e+06	6.86846e+06	2.14675e+06	7.40953e+06	3.90126e+07	4.71535e+06	8.27352	0.00462947	1.623	up
M819T312	818.60300	311.975500	diff	1-(1z-octadecenyl)-2-(4z,7z,10z,13z,16z,19z-docosahexaenoyl)-sn-glycero-3-phosphocholine	[M+H]+	0.919675034	HMDB0011262		Lipids and lipid-like molecules	Glycerophospholipids	Glycerophosphocholines	6.58624e+07	8.66215e+07	8.35184e+07	1.23186e+08	9.65586e+07	4.8766e+07	1.06524e+08	4.81375e+07	6.93883e+07	8.80359e+07	3.62954e+07	5.04827e+07	2.15589e+07	2.46587e+07	3.69129e+06	2.7847e+07	8.23968e+07	4.02448e+07	2.04739	0.00789193	1.96928	up
M769T330	768.58815	330.420000	diff	1-hexadecyl-2-(5z,8z,11z,14z-eicosatetraenoyl)-sn-glycero-3-phosphocholine	[M+H]+	0.933887685			Lipids and lipid-like molecules	Glycerophospholipids	Glycerophosphocholines	3.60085e+07	7.56612e+07	2.82081e+07	7.36188e+07	6.91253e+07	5.60359e+07	7.15958e+07	3.87206e+07	3.18359e+07	4.86654e+07	2.55318e+07	3.27453e+07	5.39185e+07	2.20687e+07	1.55665e+07	3.00585e+07	5.61218e+07	3.25488e+07	1.72423	0.0121286	1.41494	up
M793T312	792.58744	312.499500	diff	1-o-hexadecyl-2-o-(4z,7z,10z,13z,16z,19z-docosahexaenoyl)-sn-glyceryl-3-phosphorylcholine	[M+H]+	0.931649186	HMDB0013409		Lipids and lipid-like molecules	Glycerophospholipids	Glycerophosphocholines	2.57699e+08	3.94143e+08	2.49028e+08	3.80467e+08	2.55938e+08	2.47633e+08	2.26299e+08	2.39757e+08	1.75862e+08	2.64555e+08	1.42584e+08	1.11228e+08	1.87506e+08	1.5788e+08	5.52498e+07	1.15972e+08	2.81371e+08	1.51355e+08	1.85901	0.00118678	3.60267	up
M767T312	766.57289	312.447000	diff	1-o-hexadecyl-2-o-(5z,8z,11z,14z,17z-eicosapentaenoyl)-sn-glyceryl-3-phosphorylcholine	[M+H]+	0.902979116			Lipids and lipid-like molecules	Glycerophospholipids	Glycerophosphocholines	1.04045e+08	1.97188e+08	1.07105e+08	1.34769e+08	1.22575e+08	1.32768e+08	1.31032e+08	1.06572e+08	8.18527e+07	1.08219e+08	6.76865e+07	6.7289e+07	8.71057e+07	8.11226e+07	3.71249e+07	8.32127e+07	1.29507e+08	7.67016e+07	1.68845	0.00107409	2.21049	up
M522T372	522.35445	372.309000	diff	1-oleoyl-sn-glycero-3-phosphocholine	[M+H]+	0.942442992204757	HMDB0002815		Lipids and lipid-like molecules	Glycerophospholipids	Glycerophosphocholines	5.39293e+07	2.18251e+07	3.75758e+07	7.77332e+06	2.60931e+07	4.95962e+07	4.50807e+07	2.19193e+07	3.36665e+07	2.19674e+07	1.56585e+07	7.5993e+06	2.13062e+06	1.40768e+07	1.70959e+07	2.10982e+07	3.29741e+07	1.66617e+07	1.97904	0.0271889	1.07525	up
M154T490	153.99067	489.680500	diff	2-amino-2',5-dichlorobenzophenone	[M+H-C6H5Cl]+	0.754543914223472			Benzenoids	Benzene and substituted derivatives	Benzophenones	2.26685e+07	6.02458e+07	8.23784e+07	4.8166e+07	4.14991e+07	6.85746e+07	6.20684e+07	4.11122e+07	5.77421e+06	1.53958e+07	4.73583e+07	1.05487e+07	1.68815e+07	2.76534e+07	7.01232e+06	3.76853e+07	5.33391e+07	2.10387e+07	2.53529	0.00197407	1.77401	up
M146T529_4	146.11736	528.803000	diff	Acetylcholine	[M]+	0.941543137131955	HMDB0000895	C01996	Organic nitrogen compounds	Organonitrogen compounds	Quaternary ammonium salts	6.21412e+09	9.00815e+09	6.68101e+09	7.37766e+09	4.05662e+09	7.98567e+09	8.54656e+09	6.2989e+09	7.19313e+09	2.94778e+09	6.03193e+09	1.49765e+09	2.57874e+09	3.31801e+09	2.14002e+09	3.18234e+09	7.02109e+09	3.6112e+09	1.94425	0.00185729	19.1157	up
M218T570	218.11308	569.727000	diff	Ala-Gln	[M+H]+	0.865508693			Organic acids and derivatives	Carboxylic acids and derivatives	Amino acids, peptides, and analogues	1.43418e+08	9.14604e+07	5.39089e+07	3.26251e+07	4.95424e+07	4.9151e+07	7.16161e+07	4.57635e+07	4.22225e+07	3.30041e+07	2.03046e+07	1.00521e+07	4.12724e+07	4.12772e+07	2.14996e+07	5.0176e+07	6.71856e+07	3.24761e+07	2.06877	0.0222735	1.63496	up
M171T525	171.07610	525.076000	diff	alpha-N-Acetyl-L-glutamine	(M+H-H2O)+	0.9478						5.74121e+07	4.71548e+07	6.24512e+07	1.00247e+07	5.79929e+07	7.94171e+07	8.04544e+07	5.81854e+07	3.84342e+07	1.26946e+07	2.60324e+07	2.10223e+07	4.85673e+07	2.83368e+07	2.93418e+07	3.83595e+07	5.66366e+07	3.03486e+07	1.8662	0.00936326	1.62575	up
M133T542	133.10516	542.372000	diff	Asparagine	[M+H]+	0.760841244	HMDB0000168	C16438	Organic acids and derivatives	Carboxylic acids and derivatives	Amino acids, peptides, and analogues	7.47827e+07	1.00789e+08	1.17148e+08	1.36508e+07	3.93252e+06	8.81713e+07	1.11592e+08	7.87265e+07	8.8885e+06	6.86744e+06	1.23061e+07	1.89085e+07	8.26472e+06	6.28104e+06	5.38135e+06	7.62083e+06	7.35991e+07	9.31481e+06	7.9013	0.000831833	2.38605	up
M194T459	193.99770	458.602500	diff	Bromobutide	[M+H-C9H10]+	0.984407558		C14568	Benzenoids	Benzene and substituted derivatives	Phenylpropanes	1.12934e+08	6.14424e+07	6.30611e+07	6.66595e+07	7.50657e+07	6.37061e+07	9.7605e+07	7.19331e+07	6.48892e+07	2.6643e+07	6.98071e+07	4.83926e+07	6.99195e+07	3.86751e+07	5.73062e+07	6.29105e+07	7.65509e+07	5.48179e+07	1.39646	0.024789	1.4828	up
M168T385	168.06859	385.080500	diff	Carbazole	[M+H]+	0.993059666055282		C08060	Organoheterocyclic compounds	Indoles and derivatives	Carbazoles	5.76717e+07	1.16102e+08	7.08673e+08	2.03259e+08	7.69556e+07	4.85001e+08	2.96615e+08	2.75472e+08	8.48325e+07	1.41201e+06	1.00585e+07	7.5588e+07	3.54216e+07	4.73341e+07	4.83966e+07	1.01362e+08	2.77469e+08	5.05507e+07	5.48892	0.0131686	4.12916	up
M87T527	87.04457	527.294000	diff	Diacetyl	[M+H]+	0.988191810174307	HMDB0003407	C00741	Organic oxygen compounds	Organooxygen compounds	Carbonyl compounds	3.94019e+07	6.26724e+07	4.525e+07	7.27017e+07	2.46238e+07	5.00597e+07	5.57544e+07	4.26981e+07	4.40943e+07	1.92337e+07	3.81323e+07	1.33306e+07	1.81376e+07	2.27647e+07	1.68363e+07	2.37705e+07	4.91452e+07	2.45375e+07	2.00286	0.00198852	1.59147	up
M291T529	291.22685	528.891000	diff	Dl-.beta.-homoleucine	[2M+H]+	0.98545850235006			Organic acids and derivatives	Carboxylic acids and derivatives	Amino acids, peptides, and analogues	7.2639e+06	6.97185e+07	4.08426e+07	4.6662e+06	1.71828e+06	1.72928e+07	2.00283e+07	3.2231e+07	8.3935e+06	426712	3.38901e+06	4.73404e+06	116422	265450	2.84904e+06	681605	2.42202e+07	2.60697e+06	9.29055	0.0188457	1.24695	up
M148T561_4	148.06022	561.057500	diff	DL-Glutamic acid	[M+H]+	0.9966660250645	HMDB0060475	C00025	Organic acids and derivatives	Carboxylic acids and derivatives	Amino acids, peptides, and analogues	1.78656e+09	1.57135e+09	1.80728e+09	1.77247e+09	1.89079e+09	2.00025e+09	2.65819e+09	2.02221e+09	1.94333e+09	6.50236e+08	2.30067e+09	8.19825e+08	1.50109e+09	8.26844e+08	9.06976e+08	6.67421e+08	1.93864e+09	1.20205e+09	1.61278	0.011014	9.10603	up
M205T416	205.09665	416.225000	diff	DL-tryptophan	[M+H]+	0.987807967616189	HMDB0030396	C00078	Organoheterocyclic compounds	Indoles and derivatives	Indolyl carboxylic acids and derivatives	4.81273e+08	4.22416e+08	6.06694e+08	1.7409e+08	5.45016e+08	3.6915e+08	6.59024e+08	3.40817e+08	4.09804e+08	5.85964e+07	4.13536e+08	2.59836e+08	4.3323e+08	2.20251e+08	2.25208e+08	2.52625e+08	4.4981e+08	2.84136e+08	1.58308	0.0367353	4.12846	up
M213T570	213.09776	569.876000	diff	Gly-His	[M+H]+	0.955178574895652			Organic acids and derivatives	Carboxylic acids and derivatives	Amino acids, peptides, and analogues	3.39593e+07	3.91075e+07	4.06146e+07	7.09574e+06	3.8507e+07	2.88631e+07	5.54515e+07	2.74545e+07	3.51542e+07	3.49531e+06	2.84201e+07	9.06733e+06	2.69948e+07	9.74518e+06	1.65484e+07	1.13266e+07	3.38817e+07	1.7594e+07	1.92575	0.0217804	1.28575	up
M189T432	189.12280	432.117000	diff	Gly-Leu	[M+H]+	0.99553840166828	HMDB0000759	C02155	Organic acids and derivatives	Carboxylic acids and derivatives	Amino acids, peptides, and analogues	2.47273e+07	7.64673e+06	1.49983e+07	112645	3.32232e+07	2.53681e+07	3.8185e+07	1.26362e+07	5.15157e+06	1.84564e+06	1.40128e+06	1.47309e+06	3.36013e+06	955561	6.26867e+06	1.11172e+06	1.96122e+07	2.69596e+06	7.27466	0.00269394	1.20462	up
M364T612	364.06400	612.043000	diff	Guanosine 5'-monophosphate	[M+H]+	0.996509120145475	HMDB0001397	C00144	Nucleosides, nucleotides, and analogues	Purine nucleotides	Purine ribonucleotides	4.09278e+07	9.66501e+06	3.56889e+07	4.51373e+06	3.54321e+07	3.60031e+07	3.23649e+07	3.87981e+07	3.12461e+06	2.81284e+06	3.37906e+07	2.0682e+07	2.95689e+07	9.24901e+06	2.16922e+06	1.32596e+07	2.91742e+07	1.43321e+07	2.03558	0.0412507	1.13044	up
M110T490_2	110.02729	490.023000	diff	Hypotaurine	[M+H]+	0.986314674	HMDB0000965	C00519	Organic acids and derivatives	Sulfinic acids and derivatives	Sulfinic acids	9.9396e+07	2.49229e+08	1.78512e+08	3.1806e+08	2.07832e+08	2.13114e+08	2.32821e+08	2.39119e+08	2.2354e+07	3.64742e+07	1.20232e+08	2.54168e+07	9.25666e+07	4.99352e+07	4.32285e+07	1.96184e+08	2.1726e+08	7.32989e+07	2.96403	0.000347913	3.85472	up
M188T416	188.07013	416.157000	diff	Indolelactic acid	[M+H-H2O]+	0.978936507308267	HMDB0000671	C02043	Organoheterocyclic compounds	Indoles and derivatives	Indolyl carboxylic acids and derivatives	3.22637e+08	2.77579e+08	4.06866e+08	1.11498e+08	3.62253e+08	2.42598e+08	4.42608e+08	2.2485e+08	2.70083e+08	3.5148e+07	2.76988e+08	1.73287e+08	2.91349e+08	1.37545e+08	1.44899e+08	1.59928e+08	2.98861e+08	1.86153e+08	1.60546	0.0377876	3.38761	up
M349T593_2	349.05337	593.033000	diff	Inosine 5'-monophosphate	[M+H]+	0.999642973007659	HMDB0000175	C00130	Nucleosides, nucleotides, and analogues	Purine nucleotides	Purine ribonucleotides	1.70514e+09	3.53604e+08	2.13645e+09	3.07826e+07	1.94264e+09	1.70359e+09	1.32608e+09	1.89311e+09	1.03099e+07	5.75675e+06	8.2608e+08	6.08768e+08	1.47466e+09	1.57362e+08	2.49296e+07	6.45562e+08	1.38643e+09	4.69178e+08	2.95501	0.0150913	9.24538	up
M227T579_4	227.11342	579.285500	diff	L-carnosine	[M+H]+	0.980911604046411	HMDB0000033	C00386	Organic acids and derivatives	Peptidomimetics	Hybrid peptides	2.35833e+10	2.74485e+10	2.6703e+10	1.56877e+10	2.395e+10	2.56155e+10	2.16098e+10	2.16474e+10	2.17375e+10	6.89934e+09	1.63262e+10	1.36644e+10	2.66697e+10	1.67451e+10	1.99184e+10	1.98988e+10	2.32807e+10	1.77324e+10	1.31288	0.0410336	25.5116	up
M173T418	173.12808	417.854500	diff	L-Norleucine	(M+CH3CN+H)+	0.8878	HMDB0001645	C01933	Organic acids and derivatives	Carboxylic acids and derivatives	"Amino acids, peptides, and analogues"	6.37128e+07	5.57441e+07	6.32319e+07	4.53498e+07	6.37805e+07	5.38942e+07	8.10789e+07	4.1363e+07	6.28462e+07	1.76758e+07	6.41939e+07	3.77931e+07	5.1889e+07	2.72006e+07	4.15169e+07	3.23392e+07	5.85194e+07	4.19318e+07	1.39558	0.0406512	1.31137	up
M230T328	230.24732	327.991000	diff	Lauryldimethylamine oxide	[M+H]+	0.992722275			Organic nitrogen compounds	Organonitrogen compounds	Aminoxides	7.12988e+07	7.66274e+07	8.54169e+07	6.95806e+07	8.37842e+07	7.21511e+07	8.18736e+07	7.70943e+07	6.62046e+07	6.24361e+07	6.81968e+07	6.84691e+07	7.29107e+07	7.70286e+07	5.79832e+07	6.7765e+07	7.72284e+07	6.76243e+07	1.14202	0.00587893	1.07056	up
M74T410_2	74.07182	409.826500	diff	Methylguanidine	[M+H]+	0.995719963135349	HMDB0001522	C02294	Organic nitrogen compounds	Organonitrogen compounds	Guanidines	1.87734e+08	1.66294e+08	1.38753e+08	1.62437e+08	1.72096e+08	1.50732e+08	1.64361e+08	2.1629e+08	1.5672e+08	1.02529e+08	1.21073e+08	1.43627e+08	1.63901e+08	1.32027e+08	1.26072e+08	1.75268e+08	1.69837e+08	1.40152e+08	1.21181	0.0265944	1.72811	up
M198T579	198.08704	579.285500	diff	N-acetylhistidine	[M+H]+	0.978603377	HMDB0014748	C02997	Organic acids and derivatives	Carboxylic acids and derivatives	Amino acids, peptides, and analogues	1.88195e+08	2.2027e+08	2.16985e+08	1.28668e+08	1.96756e+08	2.15727e+08	1.76589e+08	1.76542e+08	1.72601e+08	5.29529e+07	1.35582e+08	1.13597e+08	2.1801e+08	1.36221e+08	1.63826e+08	1.57913e+08	1.89967e+08	1.43838e+08	1.3207	0.0380006	2.32181	up
M211T272	211.11844	271.857500	diff	N.epsilon.-acetyl-l-lysine	[M+Na]+	0.952593980301842	HMDB0000206	C02727	Organic acids and derivatives	Carboxylic acids and derivatives	Amino acids, peptides, and analogues	4.68365e+07	3.81581e+07	1.22022e+08	1.81632e+06	5.52316e+07	1.34275e+08	1.60339e+07	4.30544e+07	1.89724e+06	1.44618e+06	1.91193e+06	1.62133e+06	2.44493e+06	8.17343e+06	2.78534e+06	4.34929e+06	5.71785e+07	3.07871e+06	18.5722	0.00593062	2.08572	up
M318T158_2	318.29930	157.672000	diff	Phytosphingosine	[M+H]+	0.972611652953195	HMDB0004610	C12144	Organic nitrogen compounds	Organonitrogen compounds	Amines	6.78228e+08	9.20918e+08	8.5189e+08	7.44824e+08	8.40574e+08	7.90484e+08	8.06938e+08	8.48047e+08	6.99119e+08	6.22471e+08	7.35771e+08	7.02705e+08	6.63511e+08	7.14396e+08	7.62102e+08	7.84821e+08	8.10238e+08	7.10612e+08	1.1402	0.00766317	3.20829	up
M218T160	218.09195	160.487000	diff	Pymetrozin	[M+H]+	0.941467526		C18590	Organoheterocyclic compounds	Triazines	1,2,4-triazines	6.59172e+07	8.25799e+07	8.53722e+07	7.74515e+07	1.98491e+08	5.95045e+07	9.75694e+07	7.03224e+07	3.6197e+07	1.49587e+07	8.70741e+07	3.35681e+07	5.67671e+07	3.40993e+07	5.80021e+07	2.6842e+07	9.2151e+07	4.34385e+07	2.12141	0.015568	2.07415	up
M168T119	168.06521	118.505500	diff	Pyridoxal	[M+H]+	0.990115411497022	HMDB0001545	C00250	Organoheterocyclic compounds	Pyridines and derivatives	Pyridine carboxaldehydes	7.13019e+07	4.91616e+07	2.86438e+07	3.42397e+07	2.63683e+07	1.98466e+07	1.02126e+08	3.90188e+07	1.31878e+07	3.13145e+07	1.1317e+07	7.82036e+06	3.44298e+07	2.21544e+07	1.63165e+07	2.01363e+07	4.63384e+07	1.95846e+07	2.36606	0.021435	1.42607	up
M265T473	265.11099	473.155000	diff	Thiamine	[M]+	0.995690631	HMDB0000235	C00378	Organoheterocyclic compounds	Diazines	Pyrimidines and pyrimidine derivatives	3.51175e+08	2.12364e+08	4.07719e+08	9.96951e+07	1.36012e+08	2.43502e+08	2.63582e+08	1.30474e+08	3.39693e+06	106632	3.63894e+06	517286	6.2059e+06	2.53985e+07	2.94374e+06	3.17902e+07	2.30565e+08	9.24977e+06	24.9266	5.55929e-05	4.75233	up
M122T473	122.07134	473.213000	diff	Thiamine monophosphate	[M+H-C6H10SO4NP]+	0.998806150309149	HMDB0002666	C01081	Organoheterocyclic compounds	Diazines	Pyrimidines and pyrimidine derivatives	1.32889e+08	7.66677e+07	1.55759e+08	4.02361e+07	5.22914e+07	8.81641e+07	9.84569e+07	4.81695e+07	2.31036e+06	1.89232e+06	3.23094e+06	1.86786e+06	3.58337e+06	1.1284e+07	3.13559e+06	1.27923e+07	8.65792e+07	5.01209e+06	17.2741	7.18636e-05	2.88009	up
M367T549	367.06478	548.938000	diff	2s-amino-4-phosphonobutyric acid	[2M+H]+	0.83417951437781			Organic acids and derivatives	Carboxylic acids and derivatives	Amino acids, peptides, and analogues	1.3065e+08	2.14447e+07	2.25636e+07	1.79351e+08	8.61965e+07	9.08757e+07	8.76879e+07	3.90608e+07	1.56583e+08	1.69964e+08	2.28542e+08	2.15847e+08	1.53092e+08	1.57631e+08	1.64518e+08	1.21602e+08	8.22289e+07	1.70972e+08	0.480948	0.00171731	2.77034	down
M116T370	116.10703	370.404000	diff	3-dehydrocarnitine	[M+H-CO2]+	0.976712521086948	HMDB0012154	C02636	Organic acids and derivatives	Keto acids and derivatives	Short-chain keto acids and derivatives	1.84262e+07	2.42915e+07	3.22347e+07	2.05232e+07	2.72984e+07	3.07688e+07	3.00625e+07	1.25331e+07	1.52129e+08	6.54782e+07	7.50218e+07	1.35117e+08	1.11316e+08	7.00842e+07	1.5342e+08	4.98766e+07	2.45173e+07	1.01555e+08	0.241418	0.000144126	2.73272	down
M104T519_4	104.07094	518.607000	diff	.gamma.-aminobutyric acid	[M+H]+	0.994328683	HMDB0000112	C00334	Organic acids and derivatives	Carboxylic acids and derivatives	Amino acids, peptides, and analogues	1.94846e+08	5.07938e+08	4.62908e+08	3.21233e+08	2.25186e+08	3.57487e+08	4.76868e+08	2.57782e+08	6.09654e+08	6.21374e+08	5.77259e+08	7.74327e+08	7.64057e+08	5.09278e+08	7.65273e+08	7.02796e+08	3.50531e+08	6.65502e+08	0.526717	5.81343e-05	5.34212	down
M429T143	429.37125	142.612000	diff	(2.beta.,3.alpha.,5.alpha.,16.beta.,17.beta.)-2-(4-morpholinyl)-16-(1-pyrrolidinyl)androstane-3,17-diol	[M+H-H2O]+	0.818178913			Lipids and lipid-like molecules	Steroids and steroid derivatives	Androstane steroids	248548	9.2854e+06	1.91312e+06	1.07754e+06	840166	6.51019e+06	76923.5	342799	2.16702e+07	6.96028e+06	2.01933e+07	3.62718e+07	6.26642e+06	9.31578e+06	1.56128e+07	9.07591e+06	2.53684e+06	1.56708e+07	0.161883	0.00390916	1.07361	down
M807T310	806.56773	309.621500	diff	1-palmitoyl-2-docosahexaenoyl-sn-glycero-3-phosphocholine	[M+H]+	0.906831182	HMDB0007991		Lipids and lipid-like molecules	Glycerophospholipids	Glycerophosphocholines	5.23077e+08	5.03877e+08	5.61192e+08	5.26503e+08	5.36901e+08	5.19201e+08	4.90171e+08	5.4911e+08	6.44656e+08	5.75886e+08	6.47858e+08	7.19188e+08	7.68479e+08	6.11901e+08	7.88107e+08	6.47709e+08	5.26254e+08	6.75473e+08	0.77909	0.000100699	3.2161	down
M81T292	81.04527	291.621000	diff	1,5-hexadien-3-ol	[M+H-H2O]+	0.906094056			Organic oxygen compounds	Organooxygen compounds	Alcohols and polyols	3.71079e+07	6.16389e+06	6.67999e+06	3.25738e+07	9.55195e+06	2.03239e+07	1.60893e+07	4.81046e+06	1.4696e+07	5.57493e+07	8.43592e+07	6.49532e+07	3.39757e+07	1.54851e+07	2.58746e+07	2.62491e+07	1.66626e+07	4.01678e+07	0.414826	0.0337975	1.30833	down
M144T52_1	144.04768	51.999850	diff	5-(2-hydroxyethyl)-4-methylthiazole	[M+H]+	0.992686349819511	HMDB0032985	C04294	Organoheterocyclic compounds	Azoles	Thiazoles	1.53378e+06	1.15704e+06	823837	108796	639504	1.13724e+06	311093	771243	2.63907e+08	3.78548e+08	2.15551e+08	1.56332e+08	1.24168e+08	3.14047e+08	1.58305e+08	4.31283e+08	810316	2.55267e+08	0.00317438	1.57077e-05	5.0464	down
M250T170	250.09267	170.264500	diff	Adenosine	(M+H-H2O)+	0.9996	HMDB0000050	C00212	Nucleosides, nucleotides, and analogues	Purine nucleosides		2.9415e+07	4.7543e+06	7.22809e+06	2.33604e+07	6.18134e+06	2.19466e+06	1.88634e+07	1.78869e+07	2.33385e+07	2.28212e+07	2.0513e+07	2.72853e+07	5.27098e+07	2.35505e+07	6.10468e+07	4.51481e+07	1.37355e+07	3.45517e+07	0.397536	0.00734836	1.19645	down
M112T386_2	112.05087	386.306000	diff	Cytosine	[M+H]+	0.999724082148897	HMDB0000630	C00380	Organoheterocyclic compounds	Diazines	Pyrimidines and pyrimidine derivatives	1.43521e+08	2.31033e+08	2.63387e+08	3.81397e+08	1.99084e+08	1.52896e+08	2.10675e+08	2.53176e+08	4.12227e+08	4.28794e+08	2.68126e+08	2.60575e+08	3.19972e+08	2.79679e+08	3.44866e+08	2.48848e+08	2.29396e+08	3.20386e+08	0.716	0.024653	2.23849	down
M260T631	260.05229	630.518000	diff	D-glucosamine 6-phosphate	[M+H]+	0.870273379518336	HMDB0001254	C00352	Organic oxygen compounds	Organooxygen compounds	Carbohydrates and carbohydrate conjugates	1.05904e+07	1.8774e+07	6.38247e+07	6.75217e+06	4.5296e+07	4.65739e+07	1.45078e+07	6.96427e+07	1.14759e+08	2.61259e+07	1.08704e+07	1.13136e+08	1.14117e+08	5.33504e+07	7.45839e+07	1.06271e+08	3.44952e+07	7.66519e+07	0.450024	0.0290755	1.84365	down
M178T565_1	178.05837	565.284500	diff	D-glucosaminic acid	[M+H-H2O]+	0.986938727828643		C03752	Organic acids and derivatives	Carboxylic acids and derivatives	Amino acids, peptides, and analogues	1.59721e+07	1.01637e+07	1.5237e+07	4.51964e+07	2.46149e+07	2.96699e+07	2.30791e+07	8.60918e+06	1.89034e+07	5.47669e+07	3.92425e+07	1.36396e+08	8.23817e+07	6.56566e+07	1.71204e+08	2.66754e+07	2.15678e+07	7.44033e+07	0.289876	0.0170323	2.15765	down
M213T596	213.01545	595.831000	diff	D-Ribulose 5-phosphate	(M+H-H2O)+	0.657	HMDB0000618	C00199	Organic oxygen compounds	Organooxygen compounds	Carbohydrates and carbohydrate conjugates	2.80944e+06	1.13761e+07	1.44696e+07	5.77522e+06	1.22061e+07	1.30615e+07	4.41103e+06	1.90185e+07	7.25163e+07	2.33234e+07	4.14204e+06	4.6137e+07	2.887e+07	2.71472e+07	5.25679e+07	4.78631e+07	1.03909e+07	3.78209e+07	0.274741	0.00321244	1.57477	down
M182T520	182.09212	520.232000	diff	Dl-o-tyrosine	[M+H]+	0.791449266	HMDB0006050		Organic acids and derivatives	Carboxylic acids and derivatives	Amino acids, peptides, and analogues	1.40985e+06	2.46547e+06	2.42395e+06	1.31187e+07	1.45903e+06	4.88887e+06	2.78114e+06	933713	8.78858e+06	1.52856e+07	1.3835e+07	2.8615e+07	6.11726e+06	9.19287e+06	3.03299e+07	1.22368e+07	3.68509e+06	1.55501e+07	0.236981	0.00449243	1.0764	down
M152T415	152.05635	414.890000	diff	Ganciclovir	[M+H-C4H8O3]+	0.998738478276136	HMDB0015139	C07019	Organoheterocyclic compounds	Imidazopyrimidines	Purines and purine derivatives	8.36572e+07	1.66978e+08	7.46091e+07	2.41036e+08	7.09054e+07	6.892e+07	1.30214e+08	5.80026e+07	2.51648e+08	3.19394e+08	1.14562e+08	1.51301e+08	1.04709e+08	1.91627e+08	2.69918e+08	1.37125e+08	1.1179e+08	1.92535e+08	0.580623	0.041885	2.45605	down
M261T658	261.03615	658.461000	diff	Glucose-6-phosphate	[M+H]+	0.989714601071485	HMDB0001401	C00668	Organic oxygen compounds	Organooxygen compounds	Carbohydrates and carbohydrate conjugates	3.42944e+06	8.58398e+06	1.02446e+07	2.2265e+06	1.66382e+07	1.88113e+07	3.8131e+06	2.15599e+07	4.15795e+07	6.7852e+06	2.94568e+06	4.52873e+07	3.45671e+07	1.85789e+07	2.49977e+07	3.03524e+07	1.06634e+07	2.56367e+07	0.415941	0.0270035	1.10243	down
M237T451	237.13380	450.583500	diff	Hexobarbital	[M+H]+	0.904058947685577	HMDB0015444	C11723	Organoheterocyclic compounds	Diazines	Pyrimidines and pyrimidine derivatives	632802	903174	1.51292e+06	779727	655677	1.05392e+06	973137	395178	1.03786e+08	4.43027e+07	5.06675e+07	2.17421e+07	2.40097e+07	8.30092e+07	3.95433e+07	5.73901e+07	863317	5.30564e+07	0.0162717	0.000127668	2.24482	down
M284T415	284.09791	414.677500	diff	His-Lys	[M+H]+	0.999454460479248	HMDB0000133	C00387				7.30867e+07	1.51406e+08	6.44912e+07	2.23931e+08	6.27316e+07	6.64565e+07	1.1211e+08	5.32718e+07	2.29245e+08	3.22822e+08	1.04081e+08	1.36983e+08	8.87143e+07	1.76998e+08	2.56726e+08	1.27305e+08	1.00936e+08	1.80359e+08	0.559636	0.0441841	2.47431	down
M188T53_1	188.07376	53.070050	diff	Indoleacrylic acid	[M+H]+	0.985555969535338	HMDB0000734		Organoheterocyclic compounds	Indoles and derivatives	Indoles	960038	1.19177e+06	732203	2.01857e+06	1.05511e+06	2.1331e+06	1.80101e+06	1.53076e+06	6.27829e+08	5.68596e+08	2.66837e+08	4.9031e+08	4.60892e+08	1.22719e+09	6.2543e+08	1.48216e+09	1.42782e+06	7.18656e+08	0.00198679	0.000237824	8.23642	down
M437T28	437.11531	27.565200	diff	Podofilox	[M+Na]+	0.758570922176264	HMDB0015310	C08411	Lignans, neolignans and related compounds	Lignan lactones	Podophyllotoxins	2.12566e+06	1.03789e+06	3.38961e+06	9.84739e+06	6.50914e+06	2.41445e+06	3.64261e+06	2.00642e+06	2.29447e+07	1.6936e+07	2.43477e+07	9.58983e+07	9.76397e+07	5.24888e+07	3.3083e+07	3.0659e+07	3.87164e+06	4.67497e+07	0.0828165	0.0023547	1.88694	down
M170T53	170.06324	53.049700	diff	Pyridoxine	[M+H]+	0.954345945537532	HMDB0000239	C00314	Organoheterocyclic compounds	Pyridines and derivatives	Pyridoxines	3.75225e+06	4.70799e+06	4.20181e+06	1.75013e+07	4.20357e+06	8.90497e+06	4.03635e+06	4.94387e+06	9.10278e+07	8.1728e+07	3.83752e+07	7.05627e+07	6.64072e+07	1.77649e+08	8.89806e+07	2.22282e+08	6.53151e+06	1.04627e+08	0.0624269	0.000556669	2.97675	down
M781T311	780.55263	310.985000	diff	Thioetheramide-PC	(M-H+2Na)+	0.864						3.30305e+08	3.97714e+08	3.98039e+08	3.13057e+08	3.19451e+08	2.90587e+08	3.04609e+08	4.24554e+08	3.32941e+08	1.88503e+08	3.98765e+08	5.51213e+08	6.18097e+08	4.84664e+08	6.10374e+08	6.68652e+08	3.47289e+08	4.81651e+08	0.721039	0.0448363	3.10576	down

## Sheet: Table S4 
Table S4. Identification of differential metabolites in the flesh of SS vs. HS by LC-MS (positive mode)
ID	m/z	rt(s)	diff	Name	adduct	score	HMDB	KEGG	SuperClass	Class	SubClass	SS-1	SS-2	SS-3	SS-4	SS-5	SS-6	SS-7	SS-8	HS-1	HS-2	HS-3	HS-4	HS-5	HS-6	HS-7	HS-8	Average(SS)	Average(HS)	Fold change	p-value	VIP	Types
M357T544	357.21205	543.727500	diff	Pyroglu-Ala-Arg	[M+H]+	0.964349867394359			Organic acids and derivatives	Carboxylic acids and derivatives	Amino acids, peptides, and analogues	2.01706e+07	3.21869e+07	1.36423e+07	3.45434e+07	1.77041e+07	3.31072e+07	1.5616e+07	3.6187e+07	2.45691e+07	2.25888e+07	1.33034e+07	4.59739e+06	6.5436e+06	3.6731e+06	2.54567e+07	8.93253e+06	2.53947e+07	1.37081e+07	1.85253	0.0252211	1.33627	up
M246T636	246.18057	636.156000	diff	Tramadol	[M+H-H2O]+	0.882527345782961	HMDB0014339	C07153	Benzenoids	Phenol ethers	Anisoles	2.3355e+07	2.63058e+07	2.37886e+07	1.48568e+07	1.64669e+07	4.57988e+07	1.88365e+07	2.70328e+07	2.31281e+07	2.0754e+07	1.93726e+07	1.30419e+07	1.26198e+07	1.19175e+07	1.38635e+07	4.32644e+06	2.45552e+07	1.4878e+07	1.65044	0.0306068	1.24089	up
M179T643	179.12824	642.604000	diff	(2s)-nicotine 1-oxide	[M+H]+	0.757020386379596			Organoheterocyclic compounds	Pyridines and derivatives	Pyrrolidinylpyridines	1.23415e+08	9.04573e+07	1.5649e+08	1.16474e+08	1.21922e+08	1.51232e+08	1.30392e+08	1.7231e+08	1.01511e+08	7.90043e+07	1.16626e+08	9.88835e+07	1.16374e+08	6.65192e+07	1.44125e+08	7.78293e+07	1.32837e+08	1.00109e+08	1.32692	0.0234757	1.91033	up
M342T452	342.23747	451.737500	diff	Ile-Pro-Ile	[M+H]+	0.971826783975083			Organic acids and derivatives	Carboxylic acids and derivatives	Amino acids, peptides, and analogues	1.30098e+07	2.09713e+07	4.73023e+07	3.1168e+07	2.28539e+07	5.70735e+07	3.4306e+07	2.44501e+07	1.61198e+07	1.79005e+07	1.75424e+07	1.04263e+07	2.35561e+07	7.42548e+06	1.10543e+07	8.13611e+06	3.13919e+07	1.40201e+07	2.23906	0.00719995	1.53555	up
M520T353	520.33906	352.573500	diff	Lpc 18:2	[M+H]+	0.968175219			Lipids and lipid-like molecules	Glycerophospholipids	Glycerophosphocholines	1.62402e+09	2.72538e+09	1.99924e+09	1.9328e+09	3.07644e+09	3.56948e+09	3.4731e+09	3.58692e+09	2.71617e+09	2.60251e+09	1.87593e+09	6.31673e+08	1.22755e+09	1.28613e+09	1.56634e+09	1.58797e+09	2.74842e+09	1.68678e+09	1.62939	0.0136685	12.8355	up
M74T410_2	74.07182	409.826500	diff	Methylguanidine	[M+H]+	0.995719963135349	HMDB0001522	C02294	Organic nitrogen compounds	Organonitrogen compounds	Guanidines	1.88453e+08	2.0412e+08	1.36195e+08	1.43797e+08	1.47022e+08	2.12069e+08	1.71406e+08	1.56402e+08	1.5672e+08	1.02529e+08	1.21073e+08	1.43627e+08	1.63901e+08	1.32027e+08	1.26072e+08	1.75268e+08	1.69933e+08	1.40152e+08	1.21249	0.0422612	1.97591	up
M102T399_2	102.06654	398.551000	diff	N-nitroso-n-methyl-3-aminopropionic acid	[M+H-HNO]+	0.704109581			Organic nitrogen compounds	Organonitrogen compounds	Organic nitroso compounds	1.04016e+08	1.37607e+08	1.1388e+08	1.05895e+08	1.11991e+08	1.1266e+08	1.00563e+08	1.11141e+08	1.02392e+08	9.21623e+07	6.69204e+07	9.43826e+07	1.06471e+08	1.14217e+08	9.39887e+07	1.03362e+08	1.12219e+08	9.67371e+07	1.16004	0.0296806	1.39165	up
M189T644	189.15937	644.230000	diff	N,n,n-trimethyllysine	[M+H]+	0.992913140567019	HMDB0001325	C03793	Organic acids and derivatives	Carboxylic acids and derivatives	Amino acids, peptides, and analogues	2.03116e+08	1.2227e+07	1.328e+08	2.64484e+08	1.58243e+08	7.6493e+07	1.13939e+08	3.52671e+08	1.6387e+07	1.52559e+07	8.79612e+07	3.80053e+07	3.46308e+07	1.36348e+08	5.3738e+07	3.6501e+07	1.64247e+08	5.23534e+07	3.13727	0.0158659	3.29169	up
M81T292	81.04527	291.621000	diff	1,5-hexadien-3-ol	[M+H-H2O]+	0.906094056			Organic oxygen compounds	Organooxygen compounds	Alcohols and polyols	4.60386e+06	3.38703e+07	4.29469e+06	6.99947e+06	3.98898e+06	2.79811e+07	3.28839e+06	9.09862e+06	1.4696e+07	5.57493e+07	8.43592e+07	6.49532e+07	3.39757e+07	1.54851e+07	2.58746e+07	2.62491e+07	1.17657e+07	4.01678e+07	0.292913	0.0126147	1.49913	down
M367T549	367.06478	548.938000	diff	2s-amino-4-phosphonobutyric acid	[2M+H]+	0.83417951437781			Organic acids and derivatives	Carboxylic acids and derivatives	Amino acids, peptides, and analogues	3.49775e+07	2.07001e+08	7.32438e+07	1.16296e+07	1.06715e+07	1.43013e+08	1.48633e+07	1.98197e+07	1.56583e+08	1.69964e+08	2.28542e+08	2.15847e+08	1.53092e+08	1.57631e+08	1.64518e+08	1.21602e+08	6.44024e+07	1.70972e+08	0.376683	0.00230808	3.24677	down
M111T293_2	111.05551	293.453500	diff	D-erythro-imidazolylglycerol phosphate	[M+H-CH5O5P]+	0.971737816779751		C04666	Organic acids and derivatives	Organic phosphoric acids and derivatives	Phosphate esters	1.50523e+09	5.56907e+09	1.30774e+09	9.12787e+08	7.64771e+08	2.81816e+09	5.12551e+08	3.7137e+08	2.73877e+09	4.28785e+09	8.35053e+09	4.4427e+09	3.71393e+09	2.64407e+09	6.83524e+09	2.24684e+09	1.72021e+09	4.40749e+09	0.390292	0.0157273	16.9376	down
M178T565_1	178.05837	565.284500	diff	D-glucosaminic acid	[M+H-H2O]+	0.986938727828643		C03752	Organic acids and derivatives	Carboxylic acids and derivatives	Amino acids, peptides, and analogues	2.92216e+07	6.42829e+07	1.78319e+07	1.17753e+07	7.909e+06	1.48154e+07	1.07356e+07	1.06135e+07	1.89034e+07	5.47669e+07	3.92425e+07	1.36396e+08	8.23817e+07	6.56566e+07	1.71204e+08	2.66754e+07	2.08981e+07	7.44033e+07	0.280877	0.0189506	2.57968	down
M261T658	261.03615	658.461000	diff	Glucose-6-phosphate	[M+H]+	0.989714601071485	HMDB0001401	C00668	Organic oxygen compounds	Organooxygen compounds	Carbohydrates and carbohydrate conjugates	1.22375e+07	2.18648e+06	5.73852e+06	2.64761e+06	1.80493e+07	2.05867e+07	1.2397e+07	8.3315e+06	4.15795e+07	6.7852e+06	2.94568e+06	4.52873e+07	3.45671e+07	1.85789e+07	2.49977e+07	3.03524e+07	1.02718e+07	2.56367e+07	0.400669	0.0218023	1.19756	down
M104T519_4	104.07094	518.607000	diff	.gamma.-aminobutyric acid	[M+H]+	0.994328683	HMDB0000112	C00334	Organic acids and derivatives	Carboxylic acids and derivatives	Amino acids, peptides, and analogues	3.89475e+08	6.87541e+08	2.98288e+08	4.5894e+08	2.77559e+08	8.16122e+08	1.86282e+08	1.89928e+08	6.09654e+08	6.21374e+08	5.77259e+08	7.74327e+08	7.64057e+08	5.09278e+08	7.65273e+08	7.02796e+08	4.13017e+08	6.65502e+08	0.620609	0.0131686	3.61931	down
M205T358	205.06367	358.191000	diff	Picoxystrobin	[M+H-C6H4F3NO]+	0.752271948			Benzenoids	Benzene and substituted derivatives	Phenyl-beta-methoxyacrylates	617518	1.27879e+06	7.05429e+06	6.85703e+06	1.06639e+07	204898	1.36517e+07	672207	2.16677e+06	7.29306e+06	1.68238e+07	2.37038e+07	4.54897e+07	2.34961e+07	1.59603e+07	1.08938e+07	5.12504e+06	1.82284e+07	0.281157	0.0212119	1.22902	down
M138T448_3	138.05473	447.743000	diff	Trigonelline	[M+H]+	0.998748698780199	HMDB0000875	C01004	Alkaloids and derivatives			1.29287e+08	2.09791e+07	3.49025e+07	2.38621e+07	3.26297e+08	3.567e+07	5.15794e+08	3.05691e+08	5.94328e+08	1.6908e+08	3.79151e+08	6.05703e+08	4.71894e+08	3.95835e+08	3.23661e+08	4.41369e+08	1.7406e+08	4.22628e+08	0.411853	0.00968637	5.36655	down

## Sheet: Table S5 
Table S5. Identification of differential metabolites in the flesh of AS vs. SS by LC-MS (negative mode)
ID	m/z	rt(s)	diff	Name	adduct	score	HMDB	KEGG	SuperClass	Class	SubClass	AS-1	AS-2	AS-3	AS-4	AS-5	AS-6	AS-7	AS-8	SS-1	SS-2	SS-3	SS-4	SS-5	SS-6	SS-7	SS-8	Average(AS)	Average(SS)	Fold change	p-value	VIP	Types
M100T479	100.03920	478.5250000	diff	1-aminocyclopropanecarboxylic acid	[M-H]-	0.80763337	HMDB0036458	C01234	Organic acids and derivatives	Carboxylic acids and derivatives	Amino acids, peptides, and analogues	3.85088e+07	2.13235e+07	3.17531e+07	2.80144e+07	1.9666e+07	2.40176e+07	2.30293e+07	3.92506e+07	1.93323e+07	5.76578e+06	1.99517e+07	1.67555e+07	1.33507e+07	5.16561e+06	1.07252e+07	7.25363e+06	2.81954e+07	1.22876e+07	2.29463	0.000376321	1.17867	up
M127T509	127.04999	509.2040000	diff	Dihydrothymine	[M-H]-	0.994219252408536	HMDB0000079	C00906	Organoheterocyclic compounds	Diazines	Pyrimidines and pyrimidine derivatives	3.48277e+07	7.21509e+06	3.29939e+07	2.31096e+07	2.7793e+07	3.36293e+07	1.94625e+07	4.30432e+07	1.70554e+07	3.68862e+06	7.80522e+06	7.25695e+06	2.85757e+07	6.25656e+06	2.59674e+07	8.05636e+06	2.77593e+07	1.30828e+07	2.12182	0.0132568	1.06294	up
M114T457_4	114.05484	456.5925000	diff	DL-proline	[M-H]-	0.999828653900216	HMDB0000162	C00148	Organic acids and derivatives	Carboxylic acids and derivatives	Amino acids, peptides, and analogues	7.72747e+08	7.34575e+08	7.67316e+08	6.34956e+08	6.89812e+08	6.26142e+08	9.09725e+08	5.85762e+08	3.08626e+08	4.47277e+08	5.93365e+08	5.6485e+08	6.73821e+08	5.85344e+08	4.6954e+08	5.38761e+08	7.15129e+08	5.22698e+08	1.36815	0.00317361	3.54368	up
M118T503_3	118.04977	503.1420000	diff	DL-threonine	[M-H]-	0.918219804540527	HMDB0000167	C00188	Organic acids and derivatives	Carboxylic acids and derivatives	Amino acids, peptides, and analogues	1.34281e+09	1.31407e+09	1.60701e+09	1.71186e+09	1.51542e+09	1.44928e+09	1.90563e+09	1.32248e+09	9.7993e+08	6.75337e+08	1.40354e+09	1.02102e+09	1.3331e+09	1.40734e+09	1.23184e+09	1.50916e+09	1.52107e+09	1.19516e+09	1.27269	0.0200978	4.2666	up
M180T454_2	180.06555	454.3415000	diff	DL-tyrosine	[M-H]-	0.992325307198976	HMDB0000158	C00082	Organic acids and derivatives	Carboxylic acids and derivatives	Amino acids, peptides, and analogues	4.09385e+08	4.36243e+08	4.62166e+08	2.32058e+08	4.94277e+08	3.21185e+08	6.1499e+08	3.39937e+08	1.48141e+08	1.36357e+08	3.49381e+08	2.77331e+08	3.41611e+08	3.04379e+08	2.8656e+08	2.79656e+08	4.1378e+08	2.65427e+08	1.55892	0.0107273	3.0194	up
M309T45	309.27918	45.0707500	diff	Eicosenoic acid	[M-H]-	0.990055637192072		C16526	Lipids and lipid-like molecules	Fatty Acyls	Fatty acids and conjugates	1.26867e+08	1.10802e+08	5.68758e+07	1.41452e+08	1.23623e+08	1.0377e+08	1.25324e+08	1.36217e+08	9.05354e+07	9.16177e+07	9.48554e+07	1.11894e+08	8.63135e+07	6.79318e+07	8.88608e+07	4.95118e+07	1.15616e+08	8.51901e+07	1.35716	0.0195005	1.48126	up
M389T44	389.29017	44.2143500	diff	Cholic acid	[M-H-H2O]-	0.962198151000975	HMDB0000619	C00695	Lipids and lipid-like molecules	Steroids and steroid derivatives	Bile acids, alcohols and derivatives	1.84946e+08	1.38005e+08	1.02624e+08	1.35322e+08	1.40947e+08	1.09614e+08	1.23817e+08	1.64515e+08	1.15913e+08	1.02498e+08	1.22298e+08	8.79408e+07	8.69347e+07	7.29537e+07	8.73877e+07	8.91133e+07	1.37474e+08	9.56298e+07	1.43756	0.00231207	1.82431	up
M165T491	165.03931	490.8930000	diff	D-arabinonic acid	[M-H]-	0.979399450540394	HMDB0000539	C00878	Organic oxygen compounds	Organooxygen compounds	Carbohydrates and carbohydrate conjugates	1.1152e+08	5.43132e+07	6.57399e+07	7.80002e+07	1.47215e+08	1.0414e+08	1.13979e+08	1.12974e+08	2.24104e+07	3.44357e+07	3.60926e+07	3.0553e+07	8.20572e+07	3.95209e+07	2.08633e+07	1.15313e+07	9.84852e+07	3.46831e+07	2.83958	0.00025043	2.45572	up
M195T680	194.90485	680.1295000	diff	2,4,6-trichlorophenol	[M-H]-	0.898347043184422		C07098	Benzenoids	Phenols	Halophenols	2.82664e+08	2.06271e+08	7.45381e+07	1.84895e+08	1.91819e+08	1.01607e+08	3.88236e+07	3.26291e+08	3.92539e+07	9.63225e+07	1.44203e+08	1.3626e+08	2.74002e+07	4.18764e+07	5.10247e+07	1.22776e+08	1.75863e+08	8.23896e+07	2.13453	0.0316799	2.2939	up
M116T452_5	116.07048	451.8550000	diff	Indole	[M-H]-	0.999838603522659	HMDB0000738	C00463	Organoheterocyclic compounds	Indoles and derivatives	Indoles	1.81874e+09	1.31621e+09	1.43957e+09	1.65484e+09	1.37882e+09	1.37944e+09	2.01612e+09	1.30889e+09	6.29951e+08	1.34809e+09	1.22336e+09	1.34001e+09	1.40217e+09	1.32116e+09	1.19087e+09	1.13807e+09	1.53908e+09	1.19921e+09	1.28341	0.0184067	4.63955	up
M202T327_2	202.10754	327.2820000	diff	Indole-3-butyric acid	[M-H]-	0.983758473909734	HMDB0002096	C11284	Organoheterocyclic compounds	Indoles and derivatives	Indoles	3.68962e+08	2.18295e+08	2.1271e+08	3.1475e+07	2.05498e+08	1.77948e+08	3.16697e+08	1.4619e+08	6.01606e+07	1.80406e+07	1.98848e+08	9.5771e+07	1.90168e+08	1.15025e+08	8.31397e+07	5.40393e+07	2.09722e+08	1.01899e+08	2.05813	0.0245102	2.6907	up
M128T463	128.03402	462.7030000	diff	L-pyroglutamic acid	[M-H]-	0.999616298792088	HMDB0000267	C01879	Organic acids and derivatives	Carboxylic acids and derivatives	Amino acids, peptides, and analogues	1.20919e+08	5.04521e+07	7.00385e+07	5.84326e+07	9.74062e+07	1.03719e+08	1.43465e+08	1.14132e+08	3.72427e+07	2.64893e+07	7.56745e+07	6.63739e+07	8.018e+07	5.40294e+07	8.9714e+07	6.66393e+07	9.48206e+07	6.20429e+07	1.52831	0.032452	1.37128	up
M130T417_2	130.08607	417.3360000	diff	Leucine	[M-H]-	0.999781491885292	HMDB0000687	C00123	Organic acids and derivatives	Carboxylic acids and derivatives	Amino acids, peptides, and analogues	4.54207e+09	3.70292e+09	4.71895e+09	3.48962e+09	4.51918e+09	3.90897e+09	5.97623e+09	3.20021e+09	1.51767e+09	2.99663e+09	3.84361e+09	4.15702e+09	3.35397e+09	3.20889e+09	3.15629e+09	3.27769e+09	4.25727e+09	3.18897e+09	1.335	0.0222898	6.87704	up
M125T449	125.00946	449.3930000	diff	1,2,3-benzenetriol	[M-H]-	0.820869415564241	HMDB0013674	C01108	Benzenoids	Phenols	Benzenetriols and derivatives	6.03596e+06	2.05141e+07	7.86117e+06	1.43078e+07	7.5186e+06	6.92384e+06	1.07682e+07	5.61258e+06	1.70557e+07	5.28414e+07	2.033e+07	3.39058e+07	1.1889e+07	2.19737e+07	1.01994e+07	2.06753e+07	9.94278e+06	2.36088e+07	0.421147	0.0203094	1.05731	down
M131T278	131.07008	278.4630000	diff	2-hydroxyisocaproic acid	[M-H]-	0.998364501644054	HMDB0000624	C03264	Lipids and lipid-like molecules	Fatty Acyls	Fatty acids and conjugates	7.42791e+07	6.77396e+07	1.18782e+08	2.2448e+08	4.61127e+07	1.53617e+08	4.96281e+07	3.07404e+07	5.89785e+07	6.73412e+08	1.62917e+08	8.70685e+08	1.40395e+08	9.1236e+07	4.126e+08	4.30928e+08	9.56723e+07	3.55144e+08	0.26939	0.0300603	4.75027	down
M535T360	535.15343	360.4705000	diff	3-deoxy-d-glycero-d-galacto-2-nonulosonic acid	[2M-H]-	0.830989618			Organic oxygen compounds	Organooxygen compounds	Carbohydrates and carbohydrate conjugates	2.25609e+08	2.50067e+08	1.67135e+08	2.46001e+08	1.91574e+08	1.81241e+08	2.52578e+08	1.98212e+08	3.61068e+08	2.38668e+08	2.61157e+08	2.3745e+08	2.667e+08	2.40813e+08	3.02657e+08	2.34681e+08	2.14052e+08	2.67899e+08	0.799002	0.0157492	1.76061	down
M120T37	120.05540	37.1108500	diff	5-hydroxy-3,4-dihydro-2(1h)-quinolinone	[M-H-C2H2O]-	0.941340863			Organoheterocyclic compounds	Quinolines and derivatives	Quinolones and derivatives	1.99052e+07	6.95599e+07	7.24933e+07	1.22914e+07	3.88796e+07	4.56429e+07	3.01862e+07	2.63807e+07	5.00414e+07	3.6355e+07	7.19466e+07	1.03818e+08	4.42304e+07	1.12659e+08	6.81656e+07	8.08181e+07	3.94174e+07	7.10043e+07	0.555141	0.0237511	1.58826	down
M131T541	131.08131	541.3990000	diff	D-ornithine	[M-H]-	0.997536325459082	HMDB0003374	C00515	Organic acids and derivatives	Carboxylic acids and derivatives	Amino acids, peptides, and analogues	2.37761e+06	1.2361e+07	3.62175e+06	6.6075e+06	1.53339e+06	6.87824e+06	8.52602e+06	1.54972e+06	4.22715e+06	1.69405e+07	2.16049e+07	5.71794e+07	2.2309e+07	5.90291e+06	8.35333e+06	1.49195e+07	5.4319e+06	1.89296e+07	0.286953	0.0448953	1.03355	down
M251T322	251.07784	322.2610000	diff	Deoxyinosine	[M-H]-	0.949501092311027	HMDB0000071	C05512	Nucleosides, nucleotides, and analogues	Purine nucleosides	Purine 2'-deoxyribonucleosides	9.01914e+06	6.50875e+06	6.57384e+06	5.83917e+06	8.469e+06	9.80303e+06	7.39331e+06	8.96817e+06	1.14222e+07	4.80281e+07	2.06054e+07	2.75367e+07	1.09562e+07	5.89055e+07	1.73122e+07	6.87903e+06	7.8218e+06	2.52057e+07	0.310319	0.0206689	1.10251	down
M327T84	327.21698	83.7902000	diff	Fa 18:2+3o	[M-H]-	0.954772698622362			Lipids and lipid-like molecules	Fatty Acyls	Lineolic acids and derivatives	1.62276e+07	2.54735e+06	2.0564e+07	2.05503e+07	1.91834e+07	2.67702e+06	2.18267e+07	1.94029e+07	9.47797e+07	3.40953e+07	2.56198e+07	2.18088e+07	2.05055e+07	9.83061e+06	7.27323e+07	8.10035e+07	1.53724e+07	4.50469e+07	0.341253	0.0252732	1.37119	down
M267T361_2	267.07303	360.5460000	diff	Inosine	[M-H]-	0.997153089999726	HMDB0000195	C00294	Nucleosides, nucleotides, and analogues	Purine nucleosides		5.51045e+09	6.65663e+09	4.89328e+09	6.17675e+09	5.32164e+09	5.21029e+09	6.61431e+09	5.06282e+09	9.16451e+09	6.4858e+09	7.64714e+09	6.44995e+09	7.80616e+09	6.54864e+09	8.12458e+09	6.69637e+09	5.68077e+09	7.36539e+09	0.771279	0.00149557	10.884	down
M435T26	435.10096	26.4730000	diff	Irisxanthone	[M-H]-	0.98710175535432		C10067	Organoheterocyclic compounds	Benzopyrans	1-benzopyrans	2.45566e+06	671236	1.78037e+06	5.44794e+06	6.13452e+06	1.27828e+06	2.73917e+06	1.66414e+06	2.72646e+07	1.33844e+07	9.57484e+06	1.05907e+07	2.65614e+07	2.13987e+07	5.98896e+07	1.48492e+07	2.77141e+06	2.29392e+07	0.120816	0.00391253	1.23188	down
M241T80	241.07231	80.1991500	diff	Lumichrome	[M-H]-	0.99895886729898		C01727	Organoheterocyclic compounds	Pteridines and derivatives	Alloxazines and isoalloxazines	3.39657e+07	2.81386e+07	2.19104e+07	3.48609e+07	4.0527e+07	3.90353e+07	3.37153e+07	4.16038e+07	4.58413e+07	6.22812e+07	4.20177e+07	9.71968e+07	6.99917e+07	2.78229e+07	3.82666e+07	4.03819e+07	3.42196e+07	5.2975e+07	0.645958	0.0394024	1.18725	down
M179T536	179.05504	536.0105000	diff	Myo-inositol	[M-H]-	0.987137244686014	HMDB0000211	C00137	Organic oxygen compounds	Organooxygen compounds	Alcohols and polyols	3.15453e+07	3.28261e+07	2.89373e+07	1.34674e+07	3.52889e+07	4.82504e+07	3.82952e+07	3.06503e+07	4.61098e+07	4.98653e+07	3.70179e+07	4.97826e+07	6.25031e+07	3.00315e+07	5.99364e+07	3.81315e+07	3.24076e+07	4.66723e+07	0.694366	0.0171244	1.05384	down
M174T571	174.03971	570.7370000	diff	N-acetyl-l-aspartic acid	[M-H]-	0.969346577076637	HMDB0000812	C01042	Organic acids and derivatives	Carboxylic acids and derivatives	Amino acids, peptides, and analogues	2.25359e+07	1.94857e+07	6.92301e+07	2.3239e+07	2.02951e+07	8.03875e+06	4.10349e+07	2.13099e+07	4.20416e+07	6.17491e+07	8.23343e+07	5.32217e+07	4.66747e+07	6.95001e+07	4.51393e+07	3.21151e+07	2.81462e+07	5.4097e+07	0.520291	0.010699	1.36925	down
M151T351	151.02499	351.0530000	diff	Oxypurinol	[M-H]-	0.997695540415016	HMDB0000786	C07599	Organoheterocyclic compounds	Imidazopyrimidines	Purines and purine derivatives	1.31392e+08	6.56972e+07	8.50983e+07	1.27331e+08	1.76186e+08	1.33341e+08	6.50869e+07	9.77065e+07	1.61689e+08	3.36837e+08	1.65626e+08	3.13493e+08	1.3263e+08	2.38978e+08	1.40355e+08	8.52194e+07	1.1023e+08	1.96853e+08	0.559958	0.025619	2.56188	down

## Sheet: Table S6 
Table S6. Identification of differential metabolites in the flesh of AS vs. HS by LC-MS (negative mode)
ID	m/z	rt(s)	diff	Name	adduct	score	HMDB	KEGG	SuperClass	Class	SubClass	AS-1	AS-2	AS-3	AS-4	AS-5	AS-6	AS-7	AS-8	HS-1	HS-2	HS-3	HS-4	HS-5	HS-6	HS-7	HS-8	Average(AS)	Average(HS)	Fold change	p-value	VIP	Types
M173T615	173.10331	614.7230000	diff	Arginine	[M-H]-	0.99792114461855	HMDB0000517	C00062	Organic acids and derivatives	Carboxylic acids and derivatives	Amino acids, peptides, and analogues	2.25228e+08	1.56026e+08	1.96e+08	7.68966e+07	2.20904e+08	1.92524e+08	2.53986e+08	1.3023e+08	1.93868e+08	4.42806e+07	1.48054e+08	8.70838e+07	1.54982e+08	9.81154e+07	1.19355e+08	8.06464e+07	1.81474e+08	1.15798e+08	1.56716	0.0267394	1.8138	up
M389T44	389.29017	44.2143500	diff	Cholic acid	[M-H-H2O]-	0.962198151000975	HMDB0000619	C00695	Lipids and lipid-like molecules	Steroids and steroid derivatives	Bile acids, alcohols and derivatives	1.84946e+08	1.38005e+08	1.02624e+08	1.35322e+08	1.40947e+08	1.09614e+08	1.23817e+08	1.64515e+08	1.02288e+08	1.04707e+08	6.42992e+07	7.28037e+07	1.06079e+08	8.47853e+07	1.50679e+08	9.49216e+07	1.37474e+08	9.75704e+07	1.40897	0.00992333	1.48514	up
M161T554	161.05556	554.2265000	diff	D-turanose	[M-H-C6H12O6]-	0.702385360065082	HMDB0011740	C19636	Lipids and lipid-like molecules	Fatty Acyls	Fatty acyl glycosides	4.4449e+07	3.99109e+07	4.53083e+07	6.22956e+06	5.006e+07	3.78355e+07	6.29588e+07	3.80549e+07	3.41771e+07	6.08903e+06	2.34123e+07	1.46006e+07	3.90736e+07	1.63226e+07	2.92418e+07	1.90152e+07	4.06009e+07	2.27415e+07	1.78532	0.0213595	1.00006	up
M104T528_4	104.03410	527.6260000	diff	DL-serine	[M-H]-	0.944976325536827	HMDB0062263	C00065	Organic acids and derivatives	Carboxylic acids and derivatives	Amino acids, peptides, and analogues	7.10406e+08	7.78318e+08	1.08673e+09	7.75928e+08	8.37035e+08	9.52714e+08	9.95645e+08	8.10402e+08	8.66347e+08	3.29903e+08	6.68448e+08	4.85546e+08	8.93497e+08	7.16285e+08	5.77496e+08	6.38735e+08	8.68397e+08	6.47032e+08	1.34212	0.0156141	3.58394	up
M180T454_2	180.06555	454.3415000	diff	DL-tyrosine	[M-H]-	0.992325307198976	HMDB0000158	C00082	Organic acids and derivatives	Carboxylic acids and derivatives	Amino acids, peptides, and analogues	4.09385e+08	4.36243e+08	4.62166e+08	2.32058e+08	4.94277e+08	3.21185e+08	6.1499e+08	3.39937e+08	3.87091e+08	7.61353e+07	4.56932e+08	1.94104e+08	3.68168e+08	1.86616e+08	2.77529e+08	2.45001e+08	4.1378e+08	2.73947e+08	1.51044	0.0369704	3.01393	up
M203T621	203.06637	621.4810000	diff	Gly-Glu	[M-H]-	0.980080392131878			Organic acids and derivatives	Carboxylic acids and derivatives	Amino acids, peptides, and analogues	4.33056e+07	2.50603e+07	1.66507e+07	3.12292e+07	2.31487e+07	2.57355e+07	5.24157e+07	2.04877e+07	1.47602e+07	2.65245e+06	2.30324e+07	5.56703e+06	1.8557e+07	7.40953e+06	2.48649e+07	1.86828e+07	2.97542e+07	1.44408e+07	2.06043	0.010842	1.04425	up
M110T573	110.07116	573.4680000	diff	Histamine	[M-H]-	0.992812691	HMDB0060263	C00388	Organic nitrogen compounds	Organonitrogen compounds	Amines	1.01806e+08	1.19379e+08	1.09411e+08	5.67926e+07	1.01901e+08	1.07379e+08	9.11144e+07	8.8076e+07	8.61564e+07	1.84343e+07	5.94016e+07	4.87366e+07	1.08462e+08	7.39547e+07	7.331e+07	8.81985e+07	9.69825e+07	6.95817e+07	1.39379	0.0364595	1.35312	up
M132T390	132.01113	389.9990000	diff	L-aspartic acid	[M-H]-	0.893932566746441	HMDB0062186	C00049	Organic acids and derivatives	Carboxylic acids and derivatives	Amino acids, peptides, and analogues	1.15253e+07	4.13695e+07	9.44637e+06	7.42095e+07	1.76008e+07	2.43016e+07	1.6457e+07	4.27734e+07	1.53259e+07	1.18353e+06	1.20228e+07	3.15652e+06	1.39328e+07	9.30246e+06	2.0381e+06	6.48945e+06	2.97104e+07	7.93145e+06	3.7459	0.0166406	1.32717	up
M130T505	130.08601	504.6890000	diff	L-Isoleucine	(M-H)-	0.9701	HMDB0000172	C00407	Organic acids and derivatives	Carboxylic acids and derivatives	"Amino acids, peptides, and analogues"	1.40023e+09	1.83425e+09	1.72318e+08	1.6928e+08	1.86154e+08	1.61848e+09	2.54322e+08	1.95431e+09	1.85961e+08	6.58076e+07	1.15551e+09	9.89065e+07	1.62589e+08	9.62444e+07	1.26138e+08	1.21852e+08	9.48667e+08	2.51627e+08	3.77014	0.0458307	6.43993	up
M130T417_2	130.08607	417.3360000	diff	Leucine	[M-H]-	0.999781491885292	HMDB0000687	C00123	Organic acids and derivatives	Carboxylic acids and derivatives	Amino acids, peptides, and analogues	4.54207e+09	3.70292e+09	4.71895e+09	3.48962e+09	4.51918e+09	3.90897e+09	5.97623e+09	3.20021e+09	4.19219e+09	1.4184e+09	5.14835e+09	2.23688e+09	3.75224e+09	2.34095e+09	2.99836e+09	2.57796e+09	4.25727e+09	3.08316e+09	1.38081	0.0436284	8.54807	up
M267T499	267.10920	498.8575000	diff	N-acetyl-l-carnosine	[M-H]-	0.984991297			Organic acids and derivatives	Peptidomimetics	Hybrid peptides	4.16316e+07	4.47493e+07	2.81135e+07	2.35576e+07	1.80869e+07	1.35077e+07	1.72948e+07	9.69875e+06	7.66188e+06	525787	1.05155e+07	5.02267e+06	1.01058e+07	1.12171e+07	7.97163e+06	1.16548e+07	2.458e+07	8.08439e+06	3.04043	0.00359191	1.1014	up
M124T67_1	123.97782	66.6409000	diff	Phenol, 4-[[4-(4-morpholinyl)butyl]thio]-	[M-H-C8H16NO]-	0.719271308			Organosulfur compounds	Thioethers	Aryl thioethers	1.30829e+07	4.11174e+07	3.25903e+07	1.02374e+08	4.17897e+07	9.12851e+07	1.02021e+07	3.47886e+07	2.91715e+06	3.42977e+07	2.2858e+07	6.5477e+06	1.63628e+07	3.64377e+07	5.50188e+06	1.01809e+07	4.59038e+07	1.6888e+07	2.71814	0.0394317	1.24431	up
M145T525_3	145.06071	524.8390000	diff	Phenylacetyl-l-glutamine	[M-H-C8H6O]-	0.996531130881327	HMDB0006344	C04148	Organic acids and derivatives	Carboxylic acids and derivatives	Amino acids, peptides, and analogues	7.46849e+08	7.35327e+08	8.96732e+08	1.3824e+08	8.06643e+08	9.97417e+08	1.02997e+09	8.17985e+08	5.08269e+08	1.60895e+08	3.43375e+08	2.52352e+08	6.12285e+08	3.70682e+08	3.98327e+08	5.09668e+08	7.71145e+08	3.94482e+08	1.95483	0.00440212	4.77054	up
M205T512	205.08201	511.8690000	diff	Thr-Ser	[M-H]-	0.958589485271961			Organic acids and derivatives	Carboxylic acids and derivatives	Amino acids, peptides, and analogues	4.62639e+07	7.31023e+06	2.02452e+07	2.01035e+06	7.32026e+07	4.77691e+07	4.42619e+07	2.93948e+07	6.18211e+06	1.22273e+06	3.49383e+06	3.3126e+06	9.44747e+06	2.6273e+06	1.33662e+07	4.50458e+06	3.38072e+07	5.5196e+06	6.12494	0.00496207	1.14836	up
M327T211	327.21694	211.0535000	diff	(10e,15z)-9,12,13-trihydroxyoctadeca-10,15-dienoic acid	[M-H]-	0.994561864457116	HMDB0035919		Lipids and lipid-like molecules	Fatty Acyls	Lineolic acids and derivatives	1.49529e+06	1.78786e+07	3.8746e+06	1.77468e+06	5.18799e+06	1.27454e+07	1.27814e+06	1.65277e+06	4.9022e+07	4.27865e+07	1.07794e+07	4.51918e+07	1.51931e+06	1.15331e+07	7.18871e+07	6.23752e+06	5.73593e+06	2.98696e+07	0.192032	0.0214462	1.3999	down
M120T37	120.05540	37.1108500	diff	5-hydroxy-3,4-dihydro-2(1h)-quinolinone	[M-H-C2H2O]-	0.941340863			Organoheterocyclic compounds	Quinolines and derivatives	Quinolones and derivatives	1.99052e+07	6.95599e+07	7.24933e+07	1.22914e+07	3.88796e+07	4.56429e+07	3.01862e+07	2.63807e+07	8.96609e+07	6.27116e+07	7.05953e+07	5.61481e+07	4.8612e+07	7.27179e+07	4.33437e+07	4.4043e+07	3.94174e+07	6.09791e+07	0.646409	0.042768	1.02731	down
M215T392	215.03184	391.7235000	diff	D-(+)-galactose	[M+Cl]-	0.98128206836104	HMDB0033704	C00124	Organic oxygen compounds	Organooxygen compounds	Carbohydrates and carbohydrate conjugates	3.18916e+06	5.50097e+06	1.19159e+07	3.33055e+06	1.99877e+07	1.7002e+07	5.50135e+06	2.51335e+07	5.6159e+07	1.37076e+07	3.67218e+06	3.55219e+07	4.43718e+07	2.128e+07	2.02796e+07	3.79408e+07	1.14451e+07	2.91166e+07	0.39308	0.0213156	1.08788	down
M519T648	519.05130	648.1740000	diff	D-fructose 6-phosphate	[2M-H]-	0.930020881012079	HMDB0000124	C00085	Organic oxygen compounds	Organooxygen compounds	Carbohydrates and carbohydrate conjugates	6.42454e+06	1.45672e+07	4.47648e+07	2.21925e+06	4.15318e+07	3.55886e+07	6.58289e+06	6.22023e+07	1.39295e+08	1.74652e+07	2.54931e+06	9.34613e+07	1.30351e+08	3.62519e+07	6.56961e+07	1.37315e+08	2.67352e+07	7.77981e+07	0.343648	0.0297676	1.76171	down
M519T624	519.05128	624.3410000	diff	D-glucose 6-phosphate	[2M-H]-	0.937047153690156		C00092	Organic oxygen compounds	Organooxygen compounds	Carbohydrates and carbohydrate conjugates	571581	1.88791e+06	2.14147e+07	235190	7.27272e+06	1.10307e+07	869910	2.56167e+07	6.20809e+07	7.6688e+06	332133	3.83811e+07	4.61405e+07	2.08767e+07	2.31397e+07	8.56106e+07	8.61242e+06	3.55288e+07	0.242407	0.0247721	1.1984	down
M259T625	259.02185	624.8515000	diff	D-mannose 1-phosphate	[M-H]-	0.991890325243487	HMDB0006330	C00636	Organic oxygen compounds	Organooxygen compounds	Carbohydrates and carbohydrate conjugates	8.93051e+07	1.20705e+08	5.66322e+08	5.90301e+07	2.81673e+08	3.37077e+08	8.37588e+07	5.34279e+08	1.48079e+09	1.64349e+08	5.05735e+07	1.20706e+09	7.24148e+08	3.07643e+08	8.93247e+08	7.57685e+08	2.59019e+08	6.98188e+08	0.370987	0.0383243	5.64897	down
M259T648_3	259.02187	648.3450000	diff	D-mannose 6-phosphate	[M-H]-	0.988480702817805	HMDB0001078	C00275	Organic oxygen compounds	Organooxygen compounds	Carbohydrates and carbohydrate conjugates	2.07243e+08	4.0701e+08	7.31689e+08	1.16725e+08	7.02555e+08	6.43708e+08	1.88641e+08	9.26557e+08	1.77931e+09	3.55117e+08	1.11892e+08	1.36553e+09	1.60559e+09	6.95733e+08	9.57849e+08	1.66584e+09	4.90516e+08	1.06711e+09	0.459669	0.0357245	6.1169	down
M145T525_4	145.09259	525.1310000	diff	Dimethylbenzimidazole	[M-H]-	0.750566144	HMDB0003701	C03114	Organoheterocyclic compounds	Benzimidazoles		1.60902e+06	1.27124e+06	1.97898e+06	410985	1.57729e+06	2.07643e+06	1.95155e+06	1.39531e+06	916862	1.73612e+08	3.64641e+08	2.66578e+08	1.15915e+06	3.71463e+08	1.10775e+06	857208	1.53385e+06	1.47542e+08	0.010396	0.0277525	2.85344	down
M435T26	435.10096	26.4730000	diff	Irisxanthone	[M-H]-	0.98710175535432		C10067	Organoheterocyclic compounds	Benzopyrans	1-benzopyrans	2.45566e+06	671236	1.78037e+06	5.44794e+06	6.13452e+06	1.27828e+06	2.73917e+06	1.66414e+06	1.58363e+07	1.03309e+07	1.74496e+07	1.21362e+08	1.48185e+08	3.26291e+07	4.24288e+07	3.1797e+07	2.77141e+06	5.25022e+07	0.0527866	0.0177459	1.7574	down
M151T351	151.02499	351.0530000	diff	Oxypurinol	[M-H]-	0.997695540415016	HMDB0000786	C07599	Organoheterocyclic compounds	Imidazopyrimidines	Purines and purine derivatives	1.31392e+08	6.56972e+07	8.50983e+07	1.27331e+08	1.76186e+08	1.33341e+08	6.50869e+07	9.77065e+07	3.61846e+08	5.8586e+08	2.49881e+08	1.19292e+08	1.49375e+08	1.49534e+08	2.04014e+08	1.623e+08	1.1023e+08	2.47763e+08	0.444901	0.0304516	3.11627	down
M93T526	93.04463	526.0370000	diff	Phenol	[M-H]-	0.998750228	HMDB0000228	C00146	Benzenoids	Phenols	1-hydroxy-4-unsubstituted benzenoids	7.25296e+07	1.70854e+07	2.29836e+07	1.295e+08	4.99651e+07	5.12825e+07	5.16223e+07	2.57602e+07	6.88779e+07	9.04221e+07	1.58258e+08	1.30046e+08	6.44667e+07	6.75546e+07	1.2876e+08	6.40767e+07	5.25911e+07	9.65577e+07	0.54466	0.031174	1.53341	down
M291T50	291.19606	49.9623000	diff	Prostaglandin f2.alpha.	[M-H-C2H6O2]-	0.977413767296588		C00639	Lipids and lipid-like molecules	Fatty Acyls	Eicosanoids	3.60629e+06	1.8305e+07	1.22037e+07	3.45535e+06	2.23896e+07	1.93185e+07	1.99236e+06	6.33537e+06	3.64067e+07	4.81215e+07	2.19374e+07	5.50179e+07	2.02119e+06	9.19662e+06	5.84546e+07	1.44545e+07	1.09508e+07	3.07013e+07	0.356687	0.030851	1.29593	down

## Sheet: Table S7
Table S7. Identification of differential metabolites in the flesh of SS vs. HS by LC-MS (negative mode)
ID	m/z	rt(s)	diff	Name	adduct	score	HMDB	KEGG	SuperClass	Class	SubClass	SS-1	SS-2	SS-3	SS-4	SS-5	SS-6	SS-7	SS-8	HS-1	HS-2	HS-3	HS-4	HS-5	HS-6	HS-7	HS-8	Average(SS)	Average(HS)	Fold change	p-value	VIP	Types
M131T37	131.03504	36.9070000	diff	Gly-Gly	[M-H]-	0.904594313958036	HMDB0011733	C02037	Organic acids and derivatives	Carboxylic acids and derivatives	Amino acids, peptides, and analogues	5.32903e+07	4.80596e+07	8.03401e+07	1.06887e+08	5.71009e+07	1.44673e+08	9.19361e+07	1.1629e+08	7.59892e+07	6.37896e+07	8.98831e+07	6.79127e+07	3.23556e+07	4.2015e+06	4.22585e+07	4.1175e+07	8.73222e+07	5.21957e+07	1.67298	0.0399762	1.54626	up
M137T526	137.03441	525.5950000	diff	4-hydroxybenzoate	[M-H]-	0.996959095036303	HMDB0000500	C00156	Benzenoids	Benzene and substituted derivatives	Benzoic acids and derivatives	7.95829e+06	4.38109e+07	1.42711e+07	4.45904e+06	5.01029e+06	1.79904e+07	5.60463e+06	6.69664e+06	1.97659e+07	2.62422e+07	5.45509e+07	3.92032e+07	2.02378e+07	1.99252e+07	4.13573e+07	1.83335e+07	1.32252e+07	2.9952e+07	0.441545	0.0253035	1.15371	down
M519T624	519.05128	624.3410000	diff	D-glucose 6-phosphate	[2M-H]-	0.937047153690156		C00092	Organic oxygen compounds	Organooxygen compounds	Carbohydrates and carbohydrate conjugates	9.71997e+06	1.75518e+06	1.04264e+06	391940	1.18535e+07	3.46686e+07	5.64723e+06	1.58943e+07	6.20809e+07	7.6688e+06	332133	3.83811e+07	4.61405e+07	2.08767e+07	2.31397e+07	8.56106e+07	1.01217e+07	3.55288e+07	0.284886	0.0348666	1.51508	down
M145T333	145.04944	332.7980000	diff	D-glutamine	[M-H]-	0.92746613264654	HMDB0003423	C00064	Organic acids and derivatives	Carboxylic acids and derivatives	Amino acids, peptides, and analogues	1.73218e+09	6.48386e+08	1.72084e+09	1.13211e+09	2.00395e+09	6.92261e+08	1.91149e+09	3.81935e+08	2.8324e+09	1.84556e+09	1.27639e+09	1.97072e+09	3.06079e+09	2.35669e+09	2.83454e+09	2.77199e+09	1.27789e+09	2.36864e+09	0.539506	0.00389492	11.3956	down
M93T526	93.04463	526.0370000	diff	Phenol	[M-H]-	0.998750228	HMDB0000228	C00146	Benzenoids	Phenols	1-hydroxy-4-unsubstituted benzenoids	2.64485e+07	1.27928e+08	5.29266e+07	1.59459e+07	1.69433e+07	6.56871e+07	1.73688e+07	2.0655e+07	6.88779e+07	9.04221e+07	1.58258e+08	1.30046e+08	6.44667e+07	6.75546e+07	1.2876e+08	6.40767e+07	4.29879e+07	9.65577e+07	0.445204	0.0139225	2.15246	down
